# Supplementary material for: Identification of Shared Genetic Variants and Haplotypes Associated With Schizophrenia and Depression
Source: Brain Behav. 2026 Jun 14;16(6):e71554. doi: 10.1002/brb3.71554 (PMC13265835; doi:10.1002/brb3.71554)
Supplement: Supplementary file 1 — Supplementary Material: brb371554‐sup‐0001‐SuppMat.xlsx [file BRB3-16-e71554-s002.xlsx]

## Sheet: Schizophrenia
PUBMEDID	FIRST AUTHOR	JOURNAL	LINK	STUDY	DISEASE/TRAIT	INITIAL SAMPLE SIZE	REPLICATION SAMPLE SIZE	REGION	CHR_ID	CHR_POS	MAPPED_GENE	STRONGEST SNP-RISK ALLELE	SNPS	SNP_ID_CURRENT	CONTEXT	P-VALUE	PVALUE_MLOG	PLATFORM [SNPS PASSING QC]	MAPPED_TRAIT	MAPPED_TRAIT_URI	STUDY ACCESSION	GENOTYPING TECHNOLOGY
31579629	Fiorica PN	PeerJ	www.ncbi.nlm.nih.gov/pubmed/31579629	Transcriptome association studies of neuropsychiatric traits in African Americans implicate PRMT7 in schizophrenia.	Schizophrenia	969 African American cases, 1,287 African American controls	NA	16q22.1	16	68310460	SLC7A6OS	rs8063446-?	rs8063446	8063446	missense_variant	3e-06	5.52288	Affymetrix [12780487] (imputed)	schizophrenia	http://purl.obolibrary.org/obo/MONDO_0005090	GCST008906	Genome-wide genotyping array
31579629	Fiorica PN	PeerJ	www.ncbi.nlm.nih.gov/pubmed/31579629	Transcriptome association studies of neuropsychiatric traits in African Americans implicate PRMT7 in schizophrenia.	Schizophrenia	969 African American cases, 1,287 African American controls	NA	15q26.1	15	93627884	SEPHS1P2 - LINC01579	rs112845369-?	rs112845369	112845369	intergenic_variant	1e-06	6	Affymetrix [12780487] (imputed)	schizophrenia	http://purl.obolibrary.org/obo/MONDO_0005090	GCST008906	Genome-wide genotyping array
17522711	Lencz T	Mol Psychiatry	www.ncbi.nlm.nih.gov/pubmed/17522711	Converging evidence for a pseudoautosomal cytokine receptor gene locus in schizophrenia.	Schizophrenia	178 European ancestry cases, 144 European ancestry controls	NA	Yp11.2	Y	1029445	RPL14P5 - CRLF2	rs4129148-C	rs4129148	4129148	intergenic_variant	4e-07	6.39794	Affymetrix [439511]	schizophrenia	http://purl.obolibrary.org/obo/MONDO_0005090	GCST000016	Genome-wide genotyping array
30470734	Hackinger S	Transl Psychiatry	www.ncbi.nlm.nih.gov/pubmed/30470734	Evidence for genetic contribution to the increased risk of type 2 diabetes in schizophrenia.	Schizophrenia	924 Greek ancestry cases, 1,125 Greek ancestry controls	NA	4q22.3	4	94871365	BMPR1B	rs17616243-T	rs17616243	17616243	intron_variant	3e-09	8.52288	Illumina [14528340] (imputed)	schizophrenia	http://purl.obolibrary.org/obo/MONDO_0005090	GCST007219	Genome-wide genotyping array
26198764	Goes FS	Am J Med Genet B Neuropsychiatr Genet	www.ncbi.nlm.nih.gov/pubmed/26198764	Genome-wide association study of schizophrenia in Ashkenazi Jews.	Schizophrenia	1,505 Ashkenazi Jewish founder cases, 2,553 Ashkenazi Jewish founder controls	NA	9p21.1	9	29161220	LINGO2	rs10123671-G	rs10123671	10123671	intron_variant	8e-06	5.09691	Illumina [up to 9792010] (imputed)	schizophrenia	http://purl.obolibrary.org/obo/MONDO_0005090	GCST003050	Genome-wide genotyping array
26198764	Goes FS	Am J Med Genet B Neuropsychiatr Genet	www.ncbi.nlm.nih.gov/pubmed/26198764	Genome-wide association study of schizophrenia in Ashkenazi Jews.	Schizophrenia	1,505 Ashkenazi Jewish founder cases, 2,553 Ashkenazi Jewish founder controls	NA	1q31.1	1	186856584	PLA2G4A	rs114333818-A	rs114333818	114333818	intron_variant	7e-06	5.1549	Illumina [up to 9792010] (imputed)	schizophrenia	http://purl.obolibrary.org/obo/MONDO_0005090	GCST003050	Genome-wide genotyping array
26198764	Goes FS	Am J Med Genet B Neuropsychiatr Genet	www.ncbi.nlm.nih.gov/pubmed/26198764	Genome-wide association study of schizophrenia in Ashkenazi Jews.	Schizophrenia	1,505 Ashkenazi Jewish founder cases, 2,553 Ashkenazi Jewish founder controls	NA	10q26.2	10	126992179	DOCK1	rs11592657-A	rs11592657	11592657	intron_variant	7e-06	5.1549	Illumina [up to 9792010] (imputed)	schizophrenia	http://purl.obolibrary.org/obo/MONDO_0005090	GCST003050	Genome-wide genotyping array
26198764	Goes FS	Am J Med Genet B Neuropsychiatr Genet	www.ncbi.nlm.nih.gov/pubmed/26198764	Genome-wide association study of schizophrenia in Ashkenazi Jews.	Schizophrenia	1,505 Ashkenazi Jewish founder cases, 2,553 Ashkenazi Jewish founder controls	NA	2q21.1	2	129999731	SSBP3P6 - ARHGAP42P2	rs13020137-A	rs13020137	13020137	intron_variant	5e-06	5.30103	Illumina [up to 9792010] (imputed)	schizophrenia	http://purl.obolibrary.org/obo/MONDO_0005090	GCST003050	Genome-wide genotyping array
26198764	Goes FS	Am J Med Genet B Neuropsychiatr Genet	www.ncbi.nlm.nih.gov/pubmed/26198764	Genome-wide association study of schizophrenia in Ashkenazi Jews.	Schizophrenia	1,505 Ashkenazi Jewish founder cases, 2,553 Ashkenazi Jewish founder controls	NA	5q35.3	5	179493202	U4 - RUFY1	rs146641304-AC	rs146641304	146641304	intergenic_variant	9e-06	5.04576	Illumina [up to 9792010] (imputed)	schizophrenia	http://purl.obolibrary.org/obo/MONDO_0005090	GCST003050	Genome-wide genotyping array
26198764	Goes FS	Am J Med Genet B Neuropsychiatr Genet	www.ncbi.nlm.nih.gov/pubmed/26198764	Genome-wide association study of schizophrenia in Ashkenazi Jews.	Schizophrenia	1,505 Ashkenazi Jewish founder cases, 2,553 Ashkenazi Jewish founder controls	NA	22q13.2	22	40728162	MCHR1 - SLC25A17	rs200610334-AT	rs200610334	35028412	intron_variant	8e-06	5.09691	Illumina [up to 9792010] (imputed)	schizophrenia	http://purl.obolibrary.org/obo/MONDO_0005090	GCST003050	Genome-wide genotyping array
26198764	Goes FS	Am J Med Genet B Neuropsychiatr Genet	www.ncbi.nlm.nih.gov/pubmed/26198764	Genome-wide association study of schizophrenia in Ashkenazi Jews.	Schizophrenia	1,505 Ashkenazi Jewish founder cases, 2,553 Ashkenazi Jewish founder controls	NA	11p15.4	11	8877853	DENND2B	rs2455601-A	rs2455601	2455601	intron_variant	7e-06	5.1549	Illumina [up to 9792010] (imputed)	schizophrenia	http://purl.obolibrary.org/obo/MONDO_0005090	GCST003050	Genome-wide genotyping array
26198764	Goes FS	Am J Med Genet B Neuropsychiatr Genet	www.ncbi.nlm.nih.gov/pubmed/26198764	Genome-wide association study of schizophrenia in Ashkenazi Jews.	Schizophrenia	1,505 Ashkenazi Jewish founder cases, 2,553 Ashkenazi Jewish founder controls	NA	6p22.1	6	29696112	ZFP57 - HLA-F-AS1	rs3131888-C	rs3131888	3131888	intron_variant	7e-06	5.1549	Illumina [up to 9792010] (imputed)	schizophrenia	http://purl.obolibrary.org/obo/MONDO_0005090	GCST003050	Genome-wide genotyping array
26198764	Goes FS	Am J Med Genet B Neuropsychiatr Genet	www.ncbi.nlm.nih.gov/pubmed/26198764	Genome-wide association study of schizophrenia in Ashkenazi Jews.	Schizophrenia	1,505 Ashkenazi Jewish founder cases, 2,553 Ashkenazi Jewish founder controls	NA	4q26	4	117723666	LINC01378 - LINC02264	rs35553880-T	rs35553880	35553880	intron_variant	8e-06	5.09691	Illumina [up to 9792010] (imputed)	schizophrenia	http://purl.obolibrary.org/obo/MONDO_0005090	GCST003050	Genome-wide genotyping array
26198764	Goes FS	Am J Med Genet B Neuropsychiatr Genet	www.ncbi.nlm.nih.gov/pubmed/26198764	Genome-wide association study of schizophrenia in Ashkenazi Jews.	Schizophrenia	1,505 Ashkenazi Jewish founder cases, 2,553 Ashkenazi Jewish founder controls	NA	16p12.1	16	26118462	HS3ST4	rs4129575-A	rs4129575	4129575	intron_variant	8e-06	5.09691	Illumina [up to 9792010] (imputed)	schizophrenia	http://purl.obolibrary.org/obo/MONDO_0005090	GCST003050	Genome-wide genotyping array
26198764	Goes FS	Am J Med Genet B Neuropsychiatr Genet	www.ncbi.nlm.nih.gov/pubmed/26198764	Genome-wide association study of schizophrenia in Ashkenazi Jews.	Schizophrenia	1,505 Ashkenazi Jewish founder cases, 2,553 Ashkenazi Jewish founder controls	NA	22q11.21	22	19960814	COMT	rs4646312-C	rs4646312	4646312	intron_variant	8e-06	5.09691	Illumina [up to 9792010] (imputed)	schizophrenia	http://purl.obolibrary.org/obo/MONDO_0005090	GCST003050	Genome-wide genotyping array
26198764	Goes FS	Am J Med Genet B Neuropsychiatr Genet	www.ncbi.nlm.nih.gov/pubmed/26198764	Genome-wide association study of schizophrenia in Ashkenazi Jews.	Schizophrenia	1,505 Ashkenazi Jewish founder cases, 2,553 Ashkenazi Jewish founder controls	NA	1q43	1	242966101	RSL24D1P4 - SEPTIN14P21	rs61841072-G	rs61841072	61841072	intergenic_variant	7e-06	5.1549	Illumina [up to 9792010] (imputed)	schizophrenia	http://purl.obolibrary.org/obo/MONDO_0005090	GCST003050	Genome-wide genotyping array
26198764	Goes FS	Am J Med Genet B Neuropsychiatr Genet	www.ncbi.nlm.nih.gov/pubmed/26198764	Genome-wide association study of schizophrenia in Ashkenazi Jews.	Schizophrenia	1,505 Ashkenazi Jewish founder cases, 2,553 Ashkenazi Jewish founder controls	NA	5p13.3	5	30558030	HPRT1P2 - RPL19P11	rs75094680-A	rs75094680	75094680	intron_variant	7e-06	5.1549	Illumina [up to 9792010] (imputed)	schizophrenia	http://purl.obolibrary.org/obo/MONDO_0005090	GCST003050	Genome-wide genotyping array
26198764	Goes FS	Am J Med Genet B Neuropsychiatr Genet	www.ncbi.nlm.nih.gov/pubmed/26198764	Genome-wide association study of schizophrenia in Ashkenazi Jews.	Schizophrenia	1,505 Ashkenazi Jewish founder cases, 2,553 Ashkenazi Jewish founder controls	NA	9p21.1	9	28891819	LINGO2	rs10812882-T	rs10812882	10812882	intron_variant	1e-06	6	Illumina [up to 9792010] (imputed)	schizophrenia	http://purl.obolibrary.org/obo/MONDO_0005090	GCST003050	Genome-wide genotyping array
26198764	Goes FS	Am J Med Genet B Neuropsychiatr Genet	www.ncbi.nlm.nih.gov/pubmed/26198764	Genome-wide association study of schizophrenia in Ashkenazi Jews.	Schizophrenia	1,505 Ashkenazi Jewish founder cases, 2,553 Ashkenazi Jewish founder controls	NA	1p33	1	46579541	MKNK1	rs11211309-A	rs11211309	11211309	intron_variant	2e-06	5.69897	Illumina [up to 9792010] (imputed)	schizophrenia	http://purl.obolibrary.org/obo/MONDO_0005090	GCST003050	Genome-wide genotyping array
26198764	Goes FS	Am J Med Genet B Neuropsychiatr Genet	www.ncbi.nlm.nih.gov/pubmed/26198764	Genome-wide association study of schizophrenia in Ashkenazi Jews.	Schizophrenia	1,505 Ashkenazi Jewish founder cases, 2,553 Ashkenazi Jewish founder controls	NA	4q12	4	54669212	KIT	rs11345859-A	rs11345859	11345859	intron_variant	5e-07	6.30103	Illumina [up to 9792010] (imputed)	schizophrenia	http://purl.obolibrary.org/obo/MONDO_0005090	GCST003050	Genome-wide genotyping array
26198764	Goes FS	Am J Med Genet B Neuropsychiatr Genet	www.ncbi.nlm.nih.gov/pubmed/26198764	Genome-wide association study of schizophrenia in Ashkenazi Jews.	Schizophrenia	1,505 Ashkenazi Jewish founder cases, 2,553 Ashkenazi Jewish founder controls	NA	16q12.1	16	50243303	TENT4B - ADCY7	rs11864208-C	rs11864208	11864208	intergenic_variant	4e-06	5.39794	Illumina [up to 9792010] (imputed)	schizophrenia	http://purl.obolibrary.org/obo/MONDO_0005090	GCST003050	Genome-wide genotyping array
26198764	Goes FS	Am J Med Genet B Neuropsychiatr Genet	www.ncbi.nlm.nih.gov/pubmed/26198764	Genome-wide association study of schizophrenia in Ashkenazi Jews.	Schizophrenia	1,505 Ashkenazi Jewish founder cases, 2,553 Ashkenazi Jewish founder controls	NA	10p15.3	10	2315508	LINC00701 - LINC02645	rs12412942-A	rs12412942	12412942	intron_variant	8e-07	6.09691	Illumina [up to 9792010] (imputed)	schizophrenia	http://purl.obolibrary.org/obo/MONDO_0005090	GCST003050	Genome-wide genotyping array
26198764	Goes FS	Am J Med Genet B Neuropsychiatr Genet	www.ncbi.nlm.nih.gov/pubmed/26198764	Genome-wide association study of schizophrenia in Ashkenazi Jews.	Schizophrenia	1,505 Ashkenazi Jewish founder cases, 2,553 Ashkenazi Jewish founder controls	NA	7q36.3	7	156943329	LMBR1 - NOM1	rs144759648-A	rs144759648	144759648	intron_variant	4e-06	5.39794	Illumina [up to 9792010] (imputed)	schizophrenia	http://purl.obolibrary.org/obo/MONDO_0005090	GCST003050	Genome-wide genotyping array
26198764	Goes FS	Am J Med Genet B Neuropsychiatr Genet	www.ncbi.nlm.nih.gov/pubmed/26198764	Genome-wide association study of schizophrenia in Ashkenazi Jews.	Schizophrenia	1,505 Ashkenazi Jewish founder cases, 2,553 Ashkenazi Jewish founder controls	NA	14q32.2	14	97078236	VRK1 - LINC02304	rs2144051-G	rs2144051	2144051	intergenic_variant	4e-06	5.39794	Illumina [up to 9792010] (imputed)	schizophrenia	http://purl.obolibrary.org/obo/MONDO_0005090	GCST003050	Genome-wide genotyping array
26198764	Goes FS	Am J Med Genet B Neuropsychiatr Genet	www.ncbi.nlm.nih.gov/pubmed/26198764	Genome-wide association study of schizophrenia in Ashkenazi Jews.	Schizophrenia	1,505 Ashkenazi Jewish founder cases, 2,553 Ashkenazi Jewish founder controls	NA	9q21.31	9	79271833	KRT18P24 - CHCHD2P9	rs369019574-A	rs369019574	369019574	intergenic_variant	4e-06	5.39794	Illumina [up to 9792010] (imputed)	schizophrenia	http://purl.obolibrary.org/obo/MONDO_0005090	GCST003050	Genome-wide genotyping array
26198764	Goes FS	Am J Med Genet B Neuropsychiatr Genet	www.ncbi.nlm.nih.gov/pubmed/26198764	Genome-wide association study of schizophrenia in Ashkenazi Jews.	Schizophrenia	1,505 Ashkenazi Jewish founder cases, 2,553 Ashkenazi Jewish founder controls	NA	22q11.21	22	19776455	TBX1	rs41297816-G	rs41297816	41297816	regulatory_region_variant	1e-07	7	Illumina [up to 9792010] (imputed)	schizophrenia	http://purl.obolibrary.org/obo/MONDO_0005090	GCST003050	Genome-wide genotyping array
26198764	Goes FS	Am J Med Genet B Neuropsychiatr Genet	www.ncbi.nlm.nih.gov/pubmed/26198764	Genome-wide association study of schizophrenia in Ashkenazi Jews.	Schizophrenia	1,505 Ashkenazi Jewish founder cases, 2,553 Ashkenazi Jewish founder controls	NA	3p26.3	3	2195173	CNTN4	rs4685495-A	rs4685495	4685495	intron_variant	3e-06	5.52288	Illumina [up to 9792010] (imputed)	schizophrenia	http://purl.obolibrary.org/obo/MONDO_0005090	GCST003050	Genome-wide genotyping array
26198764	Goes FS	Am J Med Genet B Neuropsychiatr Genet	www.ncbi.nlm.nih.gov/pubmed/26198764	Genome-wide association study of schizophrenia in Ashkenazi Jews.	Schizophrenia	1,505 Ashkenazi Jewish founder cases, 2,553 Ashkenazi Jewish founder controls	NA	20q12	20	40096545	LINC01370 - MAFB	rs55970365-C	rs55970365	55970365	intergenic_variant	4e-06	5.39794	Illumina [up to 9792010] (imputed)	schizophrenia	http://purl.obolibrary.org/obo/MONDO_0005090	GCST003050	Genome-wide genotyping array
26198764	Goes FS	Am J Med Genet B Neuropsychiatr Genet	www.ncbi.nlm.nih.gov/pubmed/26198764	Genome-wide association study of schizophrenia in Ashkenazi Jews.	Schizophrenia	1,505 Ashkenazi Jewish founder cases, 2,553 Ashkenazi Jewish founder controls	NA	7q11.22	7	70939851	AUTS2 - GALNT17	rs58880514-A	rs58880514	58880514	intron_variant	2e-06	5.69897	Illumina [up to 9792010] (imputed)	schizophrenia	http://purl.obolibrary.org/obo/MONDO_0005090	GCST003050	Genome-wide genotyping array
26198764	Goes FS	Am J Med Genet B Neuropsychiatr Genet	www.ncbi.nlm.nih.gov/pubmed/26198764	Genome-wide association study of schizophrenia in Ashkenazi Jews.	Schizophrenia	592 Ashkenazi Jewish ancestry cases, 505 Ashkenazi Jewish ancestry controls, 36,989 cases, 113,075 controls	NA	21q21.1	21	16834310	RNU1-98P - NEK4P1	rs2205299-T	rs2205299	2205299	intergenic_variant	6e-06	5.22185	Illumina [7158791] (imputed)	schizophrenia	http://purl.obolibrary.org/obo/MONDO_0005090	GCST003048	Genome-wide genotyping array
26198764	Goes FS	Am J Med Genet B Neuropsychiatr Genet	www.ncbi.nlm.nih.gov/pubmed/26198764	Genome-wide association study of schizophrenia in Ashkenazi Jews.	Schizophrenia	592 Ashkenazi Jewish ancestry cases, 505 Ashkenazi Jewish ancestry controls, 36,989 cases, 113,075 controls	NA	2q14.3	2	122473221	LINC01823 - LINC01826	rs2219089-T	rs2219089	2219089	intron_variant	8e-06	5.09691	Illumina [7158791] (imputed)	schizophrenia	http://purl.obolibrary.org/obo/MONDO_0005090	GCST003048	Genome-wide genotyping array
26198764	Goes FS	Am J Med Genet B Neuropsychiatr Genet	www.ncbi.nlm.nih.gov/pubmed/26198764	Genome-wide association study of schizophrenia in Ashkenazi Jews.	Schizophrenia	592 Ashkenazi Jewish ancestry cases, 505 Ashkenazi Jewish ancestry controls, 36,989 cases, 113,075 controls	NA	7p14.1	7	41691333	INHBA	rs2237436-C	rs2237436	2237436	intron_variant	5e-07	6.30103	Illumina [7158791] (imputed)	schizophrenia	http://purl.obolibrary.org/obo/MONDO_0005090	GCST003048	Genome-wide genotyping array
26198764	Goes FS	Am J Med Genet B Neuropsychiatr Genet	www.ncbi.nlm.nih.gov/pubmed/26198764	Genome-wide association study of schizophrenia in Ashkenazi Jews.	Schizophrenia	592 Ashkenazi Jewish ancestry cases, 505 Ashkenazi Jewish ancestry controls, 36,989 cases, 113,075 controls	NA	1q21.3	1	155017821	ZBTB7B	rs2242194-G	rs2242194	2242194	3_prime_UTR_variant	2e-06	5.69897	Illumina [7158791] (imputed)	schizophrenia	http://purl.obolibrary.org/obo/MONDO_0005090	GCST003048	Genome-wide genotyping array
26198764	Goes FS	Am J Med Genet B Neuropsychiatr Genet	www.ncbi.nlm.nih.gov/pubmed/26198764	Genome-wide association study of schizophrenia in Ashkenazi Jews.	Schizophrenia	592 Ashkenazi Jewish ancestry cases, 505 Ashkenazi Jewish ancestry controls, 36,989 cases, 113,075 controls	NA	5q14.3	5	90859597	ADGRV1	rs2247419-G	rs2247419	2247419	intron_variant	6e-07	6.22185	Illumina [7158791] (imputed)	schizophrenia	http://purl.obolibrary.org/obo/MONDO_0005090	GCST003048	Genome-wide genotyping array
26198764	Goes FS	Am J Med Genet B Neuropsychiatr Genet	www.ncbi.nlm.nih.gov/pubmed/26198764	Genome-wide association study of schizophrenia in Ashkenazi Jews.	Schizophrenia	592 Ashkenazi Jewish ancestry cases, 505 Ashkenazi Jewish ancestry controls, 36,989 cases, 113,075 controls	NA	7p15.3	7	23584856	TRA2A - CLK2P1	rs227932-G	rs227932	227932	intergenic_variant	9e-07	6.04576	Illumina [7158791] (imputed)	schizophrenia	http://purl.obolibrary.org/obo/MONDO_0005090	GCST003048	Genome-wide genotyping array
26198764	Goes FS	Am J Med Genet B Neuropsychiatr Genet	www.ncbi.nlm.nih.gov/pubmed/26198764	Genome-wide association study of schizophrenia in Ashkenazi Jews.	Schizophrenia	592 Ashkenazi Jewish ancestry cases, 505 Ashkenazi Jewish ancestry controls, 36,989 cases, 113,075 controls	NA	12q24.22	12	117277815	NOS1	rs2293052-G	rs2293052	2293052	intron_variant	7e-07	6.1549	Illumina [7158791] (imputed)	schizophrenia	http://purl.obolibrary.org/obo/MONDO_0005090	GCST003048	Genome-wide genotyping array
26198764	Goes FS	Am J Med Genet B Neuropsychiatr Genet	www.ncbi.nlm.nih.gov/pubmed/26198764	Genome-wide association study of schizophrenia in Ashkenazi Jews.	Schizophrenia	592 Ashkenazi Jewish ancestry cases, 505 Ashkenazi Jewish ancestry controls, 36,989 cases, 113,075 controls	NA	21q22.12	21	36251149	DOP1B	rs2298450-C	rs2298450	2298450	splice_polypyrimidine_tract_variant	5e-06	5.30103	Illumina [7158791] (imputed)	schizophrenia	http://purl.obolibrary.org/obo/MONDO_0005090	GCST003048	Genome-wide genotyping array
26198764	Goes FS	Am J Med Genet B Neuropsychiatr Genet	www.ncbi.nlm.nih.gov/pubmed/26198764	Genome-wide association study of schizophrenia in Ashkenazi Jews.	Schizophrenia	592 Ashkenazi Jewish ancestry cases, 505 Ashkenazi Jewish ancestry controls, 36,989 cases, 113,075 controls	NA	3p21.1	3	52359426	DNAH1	rs2306864-G	rs2306864	2306864	intron_variant	1e-06	6	Illumina [7158791] (imputed)	schizophrenia	http://purl.obolibrary.org/obo/MONDO_0005090	GCST003048	Genome-wide genotyping array
26198764	Goes FS	Am J Med Genet B Neuropsychiatr Genet	www.ncbi.nlm.nih.gov/pubmed/26198764	Genome-wide association study of schizophrenia in Ashkenazi Jews.	Schizophrenia	592 Ashkenazi Jewish ancestry cases, 505 Ashkenazi Jewish ancestry controls, 36,989 cases, 113,075 controls	NA	14q24.2	14	71950609	RGS6	rs2332700-C	rs2332700	2332700	intron_variant	1e-09	9	Illumina [7158791] (imputed)	schizophrenia	http://purl.obolibrary.org/obo/MONDO_0005090	GCST003048	Genome-wide genotyping array
26198764	Goes FS	Am J Med Genet B Neuropsychiatr Genet	www.ncbi.nlm.nih.gov/pubmed/26198764	Genome-wide association study of schizophrenia in Ashkenazi Jews.	Schizophrenia	592 Ashkenazi Jewish ancestry cases, 505 Ashkenazi Jewish ancestry controls, 36,989 cases, 113,075 controls	NA	3p21.1	3	53421542	CACNA1D	rs2358740-G	rs2358740	2358740	intron_variant	5e-07	6.30103	Illumina [7158791] (imputed)	schizophrenia	http://purl.obolibrary.org/obo/MONDO_0005090	GCST003048	Genome-wide genotyping array
26198764	Goes FS	Am J Med Genet B Neuropsychiatr Genet	www.ncbi.nlm.nih.gov/pubmed/26198764	Genome-wide association study of schizophrenia in Ashkenazi Jews.	Schizophrenia	592 Ashkenazi Jewish ancestry cases, 505 Ashkenazi Jewish ancestry controls, 36,989 cases, 113,075 controls	NA	2q22.3	2	145670463	RPL6P5 - METAP2P1	rs2381759-T	rs2381759	2381759	intron_variant	1e-08	8	Illumina [7158791] (imputed)	schizophrenia	http://purl.obolibrary.org/obo/MONDO_0005090	GCST003048	Genome-wide genotyping array
26198764	Goes FS	Am J Med Genet B Neuropsychiatr Genet	www.ncbi.nlm.nih.gov/pubmed/26198764	Genome-wide association study of schizophrenia in Ashkenazi Jews.	Schizophrenia	592 Ashkenazi Jewish ancestry cases, 505 Ashkenazi Jewish ancestry controls, 36,989 cases, 113,075 controls	NA	1p21.3	1	95456141	LINC01650 - LINC01761	rs2391672-A	rs2391672	2391672	intergenic_variant	2e-07	6.69897	Illumina [7158791] (imputed)	schizophrenia	http://purl.obolibrary.org/obo/MONDO_0005090	GCST003048	Genome-wide genotyping array
26198764	Goes FS	Am J Med Genet B Neuropsychiatr Genet	www.ncbi.nlm.nih.gov/pubmed/26198764	Genome-wide association study of schizophrenia in Ashkenazi Jews.	Schizophrenia	592 Ashkenazi Jewish ancestry cases, 505 Ashkenazi Jewish ancestry controls, 36,989 cases, 113,075 controls	NA	22q12.2	22	31269876	LIMK2	rs2413045-A	rs2413045	2413045	intron_variant	9e-06	5.04576	Illumina [7158791] (imputed)	schizophrenia	http://purl.obolibrary.org/obo/MONDO_0005090	GCST003048	Genome-wide genotyping array
26198764	Goes FS	Am J Med Genet B Neuropsychiatr Genet	www.ncbi.nlm.nih.gov/pubmed/26198764	Genome-wide association study of schizophrenia in Ashkenazi Jews.	Schizophrenia	592 Ashkenazi Jewish ancestry cases, 505 Ashkenazi Jewish ancestry controls, 36,989 cases, 113,075 controls	NA	10q22.1	10	68991917	KIFBP	rs2429030-T	rs2429030	2429030	intron_variant	3e-06	5.52288	Illumina [7158791] (imputed)	schizophrenia	http://purl.obolibrary.org/obo/MONDO_0005090	GCST003048	Genome-wide genotyping array
26198764	Goes FS	Am J Med Genet B Neuropsychiatr Genet	www.ncbi.nlm.nih.gov/pubmed/26198764	Genome-wide association study of schizophrenia in Ashkenazi Jews.	Schizophrenia	592 Ashkenazi Jewish ancestry cases, 505 Ashkenazi Jewish ancestry controls, 36,989 cases, 113,075 controls	NA	3p24.3	3	17288600	TBC1D5	rs2470578-G	rs2470578	2470578	intron_variant	3e-07	6.52288	Illumina [7158791] (imputed)	schizophrenia	http://purl.obolibrary.org/obo/MONDO_0005090	GCST003048	Genome-wide genotyping array
26198764	Goes FS	Am J Med Genet B Neuropsychiatr Genet	www.ncbi.nlm.nih.gov/pubmed/26198764	Genome-wide association study of schizophrenia in Ashkenazi Jews.	Schizophrenia	592 Ashkenazi Jewish ancestry cases, 505 Ashkenazi Jewish ancestry controls, 36,989 cases, 113,075 controls	NA	11q23.2	11	113522272	DRD2 - TMPRSS5	rs2514218-C	rs2514218	2514218	intergenic_variant	2e-10	9.69897	Illumina [7158791] (imputed)	schizophrenia	http://purl.obolibrary.org/obo/MONDO_0005090	GCST003048	Genome-wide genotyping array
26198764	Goes FS	Am J Med Genet B Neuropsychiatr Genet	www.ncbi.nlm.nih.gov/pubmed/26198764	Genome-wide association study of schizophrenia in Ashkenazi Jews.	Schizophrenia	592 Ashkenazi Jewish ancestry cases, 505 Ashkenazi Jewish ancestry controls, 36,989 cases, 113,075 controls	NA	3p21.1	3	52811089	ITIH3 - ITIH4	rs2535627-T	rs2535627	2535627	intergenic_variant	2e-11	10.699	Illumina [7158791] (imputed)	schizophrenia	http://purl.obolibrary.org/obo/MONDO_0005090	GCST003048	Genome-wide genotyping array
26198764	Goes FS	Am J Med Genet B Neuropsychiatr Genet	www.ncbi.nlm.nih.gov/pubmed/26198764	Genome-wide association study of schizophrenia in Ashkenazi Jews.	Schizophrenia	592 Ashkenazi Jewish ancestry cases, 505 Ashkenazi Jewish ancestry controls, 36,989 cases, 113,075 controls	NA	2q12.1	2	102809718	TMEM182	rs2540277-C	rs2540277	2540277	intron_variant	7e-06	5.1549	Illumina [7158791] (imputed)	schizophrenia	http://purl.obolibrary.org/obo/MONDO_0005090	GCST003048	Genome-wide genotyping array
26198764	Goes FS	Am J Med Genet B Neuropsychiatr Genet	www.ncbi.nlm.nih.gov/pubmed/26198764	Genome-wide association study of schizophrenia in Ashkenazi Jews.	Schizophrenia	592 Ashkenazi Jewish ancestry cases, 505 Ashkenazi Jewish ancestry controls, 36,989 cases, 113,075 controls	NA	8p21.2	8	27470504	CHRNA2	rs2565065-A	rs2565065	2565065	intron_variant	2e-07	6.69897	Illumina [7158791] (imputed)	schizophrenia	http://purl.obolibrary.org/obo/MONDO_0005090	GCST003048	Genome-wide genotyping array
26198764	Goes FS	Am J Med Genet B Neuropsychiatr Genet	www.ncbi.nlm.nih.gov/pubmed/26198764	Genome-wide association study of schizophrenia in Ashkenazi Jews.	Schizophrenia	592 Ashkenazi Jewish ancestry cases, 505 Ashkenazi Jewish ancestry controls, 36,989 cases, 113,075 controls	NA	3p21.1	3	53002190	SFMBT1	rs2581794-A	rs2581794	2581794	intron_variant	3e-07	6.52288	Illumina [7158791] (imputed)	schizophrenia	http://purl.obolibrary.org/obo/MONDO_0005090	GCST003048	Genome-wide genotyping array
26198764	Goes FS	Am J Med Genet B Neuropsychiatr Genet	www.ncbi.nlm.nih.gov/pubmed/26198764	Genome-wide association study of schizophrenia in Ashkenazi Jews.	Schizophrenia	592 Ashkenazi Jewish ancestry cases, 505 Ashkenazi Jewish ancestry controls, 36,989 cases, 113,075 controls	NA	6p21.33	6	31353490	LINC02571 - HLA-B	rs2596500-A	rs2596500	2596500	intron_variant	8e-20	19.0969	Illumina [7158791] (imputed)	schizophrenia	http://purl.obolibrary.org/obo/MONDO_0005090	GCST003048	Genome-wide genotyping array
26198764	Goes FS	Am J Med Genet B Neuropsychiatr Genet	www.ncbi.nlm.nih.gov/pubmed/26198764	Genome-wide association study of schizophrenia in Ashkenazi Jews.	Schizophrenia	592 Ashkenazi Jewish ancestry cases, 505 Ashkenazi Jewish ancestry controls, 36,989 cases, 113,075 controls	NA	1p21.3	1	98046571	MIR137HG	rs2660304-T	rs2660304	2660304	intergenic_variant	1e-17	17	Illumina [7158791] (imputed)	schizophrenia	http://purl.obolibrary.org/obo/MONDO_0005090	GCST003048	Genome-wide genotyping array
26198764	Goes FS	Am J Med Genet B Neuropsychiatr Genet	www.ncbi.nlm.nih.gov/pubmed/26198764	Genome-wide association study of schizophrenia in Ashkenazi Jews.	Schizophrenia	592 Ashkenazi Jewish ancestry cases, 505 Ashkenazi Jewish ancestry controls, 36,989 cases, 113,075 controls	NA	14q32.2	14	99252882	BCL11B	rs2693698-G	rs2693698	2693698	intron_variant	1e-08	8	Illumina [7158791] (imputed)	schizophrenia	http://purl.obolibrary.org/obo/MONDO_0005090	GCST003048	Genome-wide genotyping array
26198764	Goes FS	Am J Med Genet B Neuropsychiatr Genet	www.ncbi.nlm.nih.gov/pubmed/26198764	Genome-wide association study of schizophrenia in Ashkenazi Jews.	Schizophrenia	592 Ashkenazi Jewish ancestry cases, 505 Ashkenazi Jewish ancestry controls, 36,989 cases, 113,075 controls	NA	19q13.42	19	54711025	LILRP2, LILRP2	rs270776-G	rs270776	270776	intron_variant	9e-07	6.04576	Illumina [7158791] (imputed)	schizophrenia	http://purl.obolibrary.org/obo/MONDO_0005090	GCST003048	Genome-wide genotyping array
26198764	Goes FS	Am J Med Genet B Neuropsychiatr Genet	www.ncbi.nlm.nih.gov/pubmed/26198764	Genome-wide association study of schizophrenia in Ashkenazi Jews.	Schizophrenia	592 Ashkenazi Jewish ancestry cases, 505 Ashkenazi Jewish ancestry controls, 36,989 cases, 113,075 controls	NA	12q13.3	12	57094031	NAB2	rs324017-C	rs324017	324017	intron_variant	3e-07	6.52288	Illumina [7158791] (imputed)	schizophrenia	http://purl.obolibrary.org/obo/MONDO_0005090	GCST003048	Genome-wide genotyping array
26198764	Goes FS	Am J Med Genet B Neuropsychiatr Genet	www.ncbi.nlm.nih.gov/pubmed/26198764	Genome-wide association study of schizophrenia in Ashkenazi Jews.	Schizophrenia	592 Ashkenazi Jewish ancestry cases, 505 Ashkenazi Jewish ancestry controls, 36,989 cases, 113,075 controls	NA	18q22.3	18	72107043	LINC01899 - CBLN2	rs337718-T	rs337718	337718	intergenic_variant	4e-06	5.39794	Illumina [7158791] (imputed)	schizophrenia	http://purl.obolibrary.org/obo/MONDO_0005090	GCST003048	Genome-wide genotyping array
26198764	Goes FS	Am J Med Genet B Neuropsychiatr Genet	www.ncbi.nlm.nih.gov/pubmed/26198764	Genome-wide association study of schizophrenia in Ashkenazi Jews.	Schizophrenia	592 Ashkenazi Jewish ancestry cases, 505 Ashkenazi Jewish ancestry controls, 36,989 cases, 113,075 controls	NA	12q24.31	12	123996254	RFLNA, ZNF664	rs34102591-G	rs34102591	34102591	intron_variant	3e-07	6.52288	Illumina [7158791] (imputed)	schizophrenia	http://purl.obolibrary.org/obo/MONDO_0005090	GCST003048	Genome-wide genotyping array
26198764	Goes FS	Am J Med Genet B Neuropsychiatr Genet	www.ncbi.nlm.nih.gov/pubmed/26198764	Genome-wide association study of schizophrenia in Ashkenazi Jews.	Schizophrenia	592 Ashkenazi Jewish ancestry cases, 505 Ashkenazi Jewish ancestry controls, 36,989 cases, 113,075 controls	NA	19p13.3	19	4965393	UHRF1 - KDM4B	rs34232444-T	rs34232444	34232444	intergenic_variant	9e-06	5.04576	Illumina [7158791] (imputed)	schizophrenia	http://purl.obolibrary.org/obo/MONDO_0005090	GCST003048	Genome-wide genotyping array
26198764	Goes FS	Am J Med Genet B Neuropsychiatr Genet	www.ncbi.nlm.nih.gov/pubmed/26198764	Genome-wide association study of schizophrenia in Ashkenazi Jews.	Schizophrenia	592 Ashkenazi Jewish ancestry cases, 505 Ashkenazi Jewish ancestry controls, 36,989 cases, 113,075 controls	NA	5q33.3	5	159261655	LINC01932 - UBLCP1	rs34411452-T	rs34411452	34411452	intron_variant	4e-06	5.39794	Illumina [7158791] (imputed)	schizophrenia	http://purl.obolibrary.org/obo/MONDO_0005090	GCST003048	Genome-wide genotyping array
26198764	Goes FS	Am J Med Genet B Neuropsychiatr Genet	www.ncbi.nlm.nih.gov/pubmed/26198764	Genome-wide association study of schizophrenia in Ashkenazi Jews.	Schizophrenia	592 Ashkenazi Jewish ancestry cases, 505 Ashkenazi Jewish ancestry controls, 36,989 cases, 113,075 controls	NA	3q26.31	3	173786357	NLGN1	rs34626435-A	rs34626435	34626435	intron_variant	9e-08	7.04576	Illumina [7158791] (imputed)	schizophrenia	http://purl.obolibrary.org/obo/MONDO_0005090	GCST003048	Genome-wide genotyping array
26198764	Goes FS	Am J Med Genet B Neuropsychiatr Genet	www.ncbi.nlm.nih.gov/pubmed/26198764	Genome-wide association study of schizophrenia in Ashkenazi Jews.	Schizophrenia	592 Ashkenazi Jewish ancestry cases, 505 Ashkenazi Jewish ancestry controls, 36,989 cases, 113,075 controls	NA	6p22.1	6	27837477	H2AC15	rs34706883-A	rs34706883	34706883	3_prime_UTR_variant	5e-27	26.301	Illumina [7158791] (imputed)	schizophrenia	http://purl.obolibrary.org/obo/MONDO_0005090	GCST003048	Genome-wide genotyping array
26198764	Goes FS	Am J Med Genet B Neuropsychiatr Genet	www.ncbi.nlm.nih.gov/pubmed/26198764	Genome-wide association study of schizophrenia in Ashkenazi Jews.	Schizophrenia	592 Ashkenazi Jewish ancestry cases, 505 Ashkenazi Jewish ancestry controls, 36,989 cases, 113,075 controls	NA	16q24.3	16	89543010	SPG7	rs34753377-T	rs34753377	34753377	intron_variant	9e-08	7.04576	Illumina [7158791] (imputed)	schizophrenia	http://purl.obolibrary.org/obo/MONDO_0005090	GCST003048	Genome-wide genotyping array
26198764	Goes FS	Am J Med Genet B Neuropsychiatr Genet	www.ncbi.nlm.nih.gov/pubmed/26198764	Genome-wide association study of schizophrenia in Ashkenazi Jews.	Schizophrenia	592 Ashkenazi Jewish ancestry cases, 505 Ashkenazi Jewish ancestry controls, 36,989 cases, 113,075 controls	NA	18q11.2	18	25526259	ZNF521 - RN7SL97P	rs34777351-C	rs34777351	34777351	intergenic_variant	4e-06	5.39794	Illumina [7158791] (imputed)	schizophrenia	http://purl.obolibrary.org/obo/MONDO_0005090	GCST003048	Genome-wide genotyping array
26198764	Goes FS	Am J Med Genet B Neuropsychiatr Genet	www.ncbi.nlm.nih.gov/pubmed/26198764	Genome-wide association study of schizophrenia in Ashkenazi Jews.	Schizophrenia	592 Ashkenazi Jewish ancestry cases, 505 Ashkenazi Jewish ancestry controls, 36,989 cases, 113,075 controls	NA	13q32.1	13	95493125	CLDN10, CLDN10-AS1	rs35058679-T	rs35058679	35058679	intron_variant	2e-06	5.69897	Illumina [7158791] (imputed)	schizophrenia	http://purl.obolibrary.org/obo/MONDO_0005090	GCST003048	Genome-wide genotyping array
26198764	Goes FS	Am J Med Genet B Neuropsychiatr Genet	www.ncbi.nlm.nih.gov/pubmed/26198764	Genome-wide association study of schizophrenia in Ashkenazi Jews.	Schizophrenia	592 Ashkenazi Jewish ancestry cases, 505 Ashkenazi Jewish ancestry controls, 36,989 cases, 113,075 controls	NA	2q22.1	2	138454920	SPOPL-DT	rs35094601-G	rs35094601	35094601	intron_variant	7e-06	5.1549	Illumina [7158791] (imputed)	schizophrenia	http://purl.obolibrary.org/obo/MONDO_0005090	GCST003048	Genome-wide genotyping array
26198764	Goes FS	Am J Med Genet B Neuropsychiatr Genet	www.ncbi.nlm.nih.gov/pubmed/26198764	Genome-wide association study of schizophrenia in Ashkenazi Jews.	Schizophrenia	592 Ashkenazi Jewish ancestry cases, 505 Ashkenazi Jewish ancestry controls, 36,989 cases, 113,075 controls	NA	5q31.2	5	139685595	CXXC5 - RNU6-236P	rs35123781-G	rs35123781	35123781	regulatory_region_variant	4e-06	5.39794	Illumina [7158791] (imputed)	schizophrenia	http://purl.obolibrary.org/obo/MONDO_0005090	GCST003048	Genome-wide genotyping array
26198764	Goes FS	Am J Med Genet B Neuropsychiatr Genet	www.ncbi.nlm.nih.gov/pubmed/26198764	Genome-wide association study of schizophrenia in Ashkenazi Jews.	Schizophrenia	592 Ashkenazi Jewish ancestry cases, 505 Ashkenazi Jewish ancestry controls, 36,989 cases, 113,075 controls	NA	22q13.31	22	46077965	MIRLET7BHG	rs35245641-C	rs35245641	35245641	intron_variant	2e-06	5.69897	Illumina [7158791] (imputed)	schizophrenia	http://purl.obolibrary.org/obo/MONDO_0005090	GCST003048	Genome-wide genotyping array
26198764	Goes FS	Am J Med Genet B Neuropsychiatr Genet	www.ncbi.nlm.nih.gov/pubmed/26198764	Genome-wide association study of schizophrenia in Ashkenazi Jews.	Schizophrenia	592 Ashkenazi Jewish ancestry cases, 505 Ashkenazi Jewish ancestry controls, 36,989 cases, 113,075 controls	NA	3p12.3	3	76220735	ROBO2	rs35261864-C	rs35261864	35261864	intron_variant	6e-06	5.22185	Illumina [7158791] (imputed)	schizophrenia	http://purl.obolibrary.org/obo/MONDO_0005090	GCST003048	Genome-wide genotyping array
26198764	Goes FS	Am J Med Genet B Neuropsychiatr Genet	www.ncbi.nlm.nih.gov/pubmed/26198764	Genome-wide association study of schizophrenia in Ashkenazi Jews.	Schizophrenia	592 Ashkenazi Jewish ancestry cases, 505 Ashkenazi Jewish ancestry controls, 36,989 cases, 113,075 controls	NA	2p16.2	2	54696629	SPTBN1-AS2 - EML6	rs354225-G	rs354225	354225	intergenic_variant	3e-06	5.52288	Illumina [7158791] (imputed)	schizophrenia	http://purl.obolibrary.org/obo/MONDO_0005090	GCST003048	Genome-wide genotyping array
26198764	Goes FS	Am J Med Genet B Neuropsychiatr Genet	www.ncbi.nlm.nih.gov/pubmed/26198764	Genome-wide association study of schizophrenia in Ashkenazi Jews.	Schizophrenia	592 Ashkenazi Jewish ancestry cases, 505 Ashkenazi Jewish ancestry controls, 36,989 cases, 113,075 controls	NA	11q25	11	131430474	NTM	rs35659386-A	rs35659386	35659386	intron_variant	9e-06	5.04576	Illumina [7158791] (imputed)	schizophrenia	http://purl.obolibrary.org/obo/MONDO_0005090	GCST003048	Genome-wide genotyping array
26198764	Goes FS	Am J Med Genet B Neuropsychiatr Genet	www.ncbi.nlm.nih.gov/pubmed/26198764	Genome-wide association study of schizophrenia in Ashkenazi Jews.	Schizophrenia	592 Ashkenazi Jewish ancestry cases, 505 Ashkenazi Jewish ancestry controls, 36,989 cases, 113,075 controls	NA	2q22.3	2	146825619	LINC01911	rs35662245-A	rs35662245	35662245	intron_variant	1e-06	6	Illumina [7158791] (imputed)	schizophrenia	http://purl.obolibrary.org/obo/MONDO_0005090	GCST003048	Genome-wide genotyping array
26198764	Goes FS	Am J Med Genet B Neuropsychiatr Genet	www.ncbi.nlm.nih.gov/pubmed/26198764	Genome-wide association study of schizophrenia in Ashkenazi Jews.	Schizophrenia	592 Ashkenazi Jewish ancestry cases, 505 Ashkenazi Jewish ancestry controls, 36,989 cases, 113,075 controls	NA	1p31.1	1	72812932	LINC02796	rs35998080-T	rs35998080	35998080	intron_variant	8e-11	10.0969	Illumina [7158791] (imputed)	schizophrenia	http://purl.obolibrary.org/obo/MONDO_0005090	GCST003048	Genome-wide genotyping array
26198764	Goes FS	Am J Med Genet B Neuropsychiatr Genet	www.ncbi.nlm.nih.gov/pubmed/26198764	Genome-wide association study of schizophrenia in Ashkenazi Jews.	Schizophrenia	592 Ashkenazi Jewish ancestry cases, 505 Ashkenazi Jewish ancestry controls, 36,989 cases, 113,075 controls	NA	14q13.1	14	33768747	NPAS3	rs36059107-A	rs36059107	36059107	intron_variant	7e-06	5.1549	Illumina [7158791] (imputed)	schizophrenia	http://purl.obolibrary.org/obo/MONDO_0005090	GCST003048	Genome-wide genotyping array
26198764	Goes FS	Am J Med Genet B Neuropsychiatr Genet	www.ncbi.nlm.nih.gov/pubmed/26198764	Genome-wide association study of schizophrenia in Ashkenazi Jews.	Schizophrenia	592 Ashkenazi Jewish ancestry cases, 505 Ashkenazi Jewish ancestry controls, 36,989 cases, 113,075 controls	NA	12q23.2	12	102967334	ASCL1 - C12orf42-AS1	rs36104021-C	rs36104021	36104021	intron_variant	6e-06	5.22185	Illumina [7158791] (imputed)	schizophrenia	http://purl.obolibrary.org/obo/MONDO_0005090	GCST003048	Genome-wide genotyping array
26198764	Goes FS	Am J Med Genet B Neuropsychiatr Genet	www.ncbi.nlm.nih.gov/pubmed/26198764	Genome-wide association study of schizophrenia in Ashkenazi Jews.	Schizophrenia	592 Ashkenazi Jewish ancestry cases, 505 Ashkenazi Jewish ancestry controls, 36,989 cases, 113,075 controls	NA	7q22.2	7	104443254	LHFPL3	rs36109662-G	rs36109662	36109662	intron_variant	4e-06	5.39794	Illumina [7158791] (imputed)	schizophrenia	http://purl.obolibrary.org/obo/MONDO_0005090	GCST003048	Genome-wide genotyping array
26198764	Goes FS	Am J Med Genet B Neuropsychiatr Genet	www.ncbi.nlm.nih.gov/pubmed/26198764	Genome-wide association study of schizophrenia in Ashkenazi Jews.	Schizophrenia	592 Ashkenazi Jewish ancestry cases, 505 Ashkenazi Jewish ancestry controls, 36,989 cases, 113,075 controls	NA	8p23.1	8	9176638	PPP1R3B-DT	rs367543-T	rs367543	367543	intergenic_variant	8e-06	5.09691	Illumina [7158791] (imputed)	schizophrenia	http://purl.obolibrary.org/obo/MONDO_0005090	GCST003048	Genome-wide genotyping array
26198764	Goes FS	Am J Med Genet B Neuropsychiatr Genet	www.ncbi.nlm.nih.gov/pubmed/26198764	Genome-wide association study of schizophrenia in Ashkenazi Jews.	Schizophrenia	592 Ashkenazi Jewish ancestry cases, 505 Ashkenazi Jewish ancestry controls, 36,989 cases, 113,075 controls	NA	7q33	7	137390098	DGKI	rs3735025-T	rs3735025	3735025	3_prime_UTR_variant	2e-09	8.69897	Illumina [7158791] (imputed)	schizophrenia	http://purl.obolibrary.org/obo/MONDO_0005090	GCST003048	Genome-wide genotyping array
26198764	Goes FS	Am J Med Genet B Neuropsychiatr Genet	www.ncbi.nlm.nih.gov/pubmed/26198764	Genome-wide association study of schizophrenia in Ashkenazi Jews.	Schizophrenia	592 Ashkenazi Jewish ancestry cases, 505 Ashkenazi Jewish ancestry controls, 36,989 cases, 113,075 controls	NA	5q31.2	5	138337478	CDC25C, FAM53C	rs3756766-A	rs3756766	3756766	intron_variant	2e-08	7.69897	Illumina [7158791] (imputed)	schizophrenia	http://purl.obolibrary.org/obo/MONDO_0005090	GCST003048	Genome-wide genotyping array
26198764	Goes FS	Am J Med Genet B Neuropsychiatr Genet	www.ncbi.nlm.nih.gov/pubmed/26198764	Genome-wide association study of schizophrenia in Ashkenazi Jews.	Schizophrenia	592 Ashkenazi Jewish ancestry cases, 505 Ashkenazi Jewish ancestry controls, 36,989 cases, 113,075 controls	NA	2p13.2	2	72134376	CYP26B1	rs3768644-G	rs3768644	3768644	intron_variant	1e-07	7	Illumina [7158791] (imputed)	schizophrenia	http://purl.obolibrary.org/obo/MONDO_0005090	GCST003048	Genome-wide genotyping array
26198764	Goes FS	Am J Med Genet B Neuropsychiatr Genet	www.ncbi.nlm.nih.gov/pubmed/26198764	Genome-wide association study of schizophrenia in Ashkenazi Jews.	Schizophrenia	592 Ashkenazi Jewish ancestry cases, 505 Ashkenazi Jewish ancestry controls, 36,989 cases, 113,075 controls	NA	5q11.2	5	53125108	MOCS2-DT	rs27419-C	rs27419	27419	non_coding_transcript_exon_variant	7e-06	5.1549	Illumina [7158791] (imputed)	schizophrenia	http://purl.obolibrary.org/obo/MONDO_0005090	GCST003048	Genome-wide genotyping array
26198764	Goes FS	Am J Med Genet B Neuropsychiatr Genet	www.ncbi.nlm.nih.gov/pubmed/26198764	Genome-wide association study of schizophrenia in Ashkenazi Jews.	Schizophrenia	592 Ashkenazi Jewish ancestry cases, 505 Ashkenazi Jewish ancestry controls, 36,989 cases, 113,075 controls	NA	9q21.32	9	81694033	TLE1-DT	rs2796441-G	rs2796441	2796441	intron_variant	2e-07	6.69897	Illumina [7158791] (imputed)	schizophrenia	http://purl.obolibrary.org/obo/MONDO_0005090	GCST003048	Genome-wide genotyping array
26198764	Goes FS	Am J Med Genet B Neuropsychiatr Genet	www.ncbi.nlm.nih.gov/pubmed/26198764	Genome-wide association study of schizophrenia in Ashkenazi Jews.	Schizophrenia	592 Ashkenazi Jewish ancestry cases, 505 Ashkenazi Jewish ancestry controls, 36,989 cases, 113,075 controls	NA	3q21.3	3	128174008	EEFSEC	rs2811474-G	rs2811474	2811474	intron_variant	9e-06	5.04576	Illumina [7158791] (imputed)	schizophrenia	http://purl.obolibrary.org/obo/MONDO_0005090	GCST003048	Genome-wide genotyping array
26198764	Goes FS	Am J Med Genet B Neuropsychiatr Genet	www.ncbi.nlm.nih.gov/pubmed/26198764	Genome-wide association study of schizophrenia in Ashkenazi Jews.	Schizophrenia	592 Ashkenazi Jewish ancestry cases, 505 Ashkenazi Jewish ancestry controls, 36,989 cases, 113,075 controls	NA	2q33.1	2	199960517	MAIP1	rs281768-A	rs281768	281768	intron_variant	2e-14	13.699	Illumina [7158791] (imputed)	schizophrenia	http://purl.obolibrary.org/obo/MONDO_0005090	GCST003048	Genome-wide genotyping array
26198764	Goes FS	Am J Med Genet B Neuropsychiatr Genet	www.ncbi.nlm.nih.gov/pubmed/26198764	Genome-wide association study of schizophrenia in Ashkenazi Jews.	Schizophrenia	592 Ashkenazi Jewish ancestry cases, 505 Ashkenazi Jewish ancestry controls, 36,989 cases, 113,075 controls	NA	21q21.2	21	23732894	Y_RNA - LINC01684	rs2828478-A	rs2828478	2828478	intergenic_variant	4e-07	6.39794	Illumina [7158791] (imputed)	schizophrenia	http://purl.obolibrary.org/obo/MONDO_0005090	GCST003048	Genome-wide genotyping array
26198764	Goes FS	Am J Med Genet B Neuropsychiatr Genet	www.ncbi.nlm.nih.gov/pubmed/26198764	Genome-wide association study of schizophrenia in Ashkenazi Jews.	Schizophrenia	592 Ashkenazi Jewish ancestry cases, 505 Ashkenazi Jewish ancestry controls, 36,989 cases, 113,075 controls	NA	7q33	7	133201294	ST13P7 - EXOC4	rs28375034-G	rs28375034	28375034	intergenic_variant	9e-07	6.04576	Illumina [7158791] (imputed)	schizophrenia	http://purl.obolibrary.org/obo/MONDO_0005090	GCST003048	Genome-wide genotyping array
26198764	Goes FS	Am J Med Genet B Neuropsychiatr Genet	www.ncbi.nlm.nih.gov/pubmed/26198764	Genome-wide association study of schizophrenia in Ashkenazi Jews.	Schizophrenia	592 Ashkenazi Jewish ancestry cases, 505 Ashkenazi Jewish ancestry controls, 36,989 cases, 113,075 controls	NA	17q25.3	17	80537527	NPTX1 - RPL32P31	rs28587833-G	rs28587833	28587833	intergenic_variant	8e-06	5.09691	Illumina [7158791] (imputed)	schizophrenia	http://purl.obolibrary.org/obo/MONDO_0005090	GCST003048	Genome-wide genotyping array
26198764	Goes FS	Am J Med Genet B Neuropsychiatr Genet	www.ncbi.nlm.nih.gov/pubmed/26198764	Genome-wide association study of schizophrenia in Ashkenazi Jews.	Schizophrenia	592 Ashkenazi Jewish ancestry cases, 505 Ashkenazi Jewish ancestry controls, 36,989 cases, 113,075 controls	NA	5q14.3	5	88909036	MEF2C-AS1	rs28669119-G	rs28669119	28669119	intron_variant	4e-06	5.39794	Illumina [7158791] (imputed)	schizophrenia	http://purl.obolibrary.org/obo/MONDO_0005090	GCST003048	Genome-wide genotyping array
26198764	Goes FS	Am J Med Genet B Neuropsychiatr Genet	www.ncbi.nlm.nih.gov/pubmed/26198764	Genome-wide association study of schizophrenia in Ashkenazi Jews.	Schizophrenia	592 Ashkenazi Jewish ancestry cases, 505 Ashkenazi Jewish ancestry controls, 36,989 cases, 113,075 controls	NA	2p16.1	2	55964335	MIR217HG	rs2868985-A	rs2868985	2868985	intron_variant	3e-07	6.52288	Illumina [7158791] (imputed)	schizophrenia	http://purl.obolibrary.org/obo/MONDO_0005090	GCST003048	Genome-wide genotyping array
26198764	Goes FS	Am J Med Genet B Neuropsychiatr Genet	www.ncbi.nlm.nih.gov/pubmed/26198764	Genome-wide association study of schizophrenia in Ashkenazi Jews.	Schizophrenia	592 Ashkenazi Jewish ancestry cases, 505 Ashkenazi Jewish ancestry controls, 36,989 cases, 113,075 controls	NA	3q26.1	3	162062168	OTOL1 - TOMM22P6	rs28730912-T	rs28730912	3041596	intergenic_variant	5e-08	7.30103	Illumina [7158791] (imputed)	schizophrenia	http://purl.obolibrary.org/obo/MONDO_0005090	GCST003048	Genome-wide genotyping array
26198764	Goes FS	Am J Med Genet B Neuropsychiatr Genet	www.ncbi.nlm.nih.gov/pubmed/26198764	Genome-wide association study of schizophrenia in Ashkenazi Jews.	Schizophrenia	592 Ashkenazi Jewish ancestry cases, 505 Ashkenazi Jewish ancestry controls, 36,989 cases, 113,075 controls	NA	19p13.11	19	19367213	MAU2 - GATAD2A	rs2905426-G	rs2905426	2905426	intron_variant	5e-09	8.30103	Illumina [7158791] (imputed)	schizophrenia	http://purl.obolibrary.org/obo/MONDO_0005090	GCST003048	Genome-wide genotyping array
26198764	Goes FS	Am J Med Genet B Neuropsychiatr Genet	www.ncbi.nlm.nih.gov/pubmed/26198764	Genome-wide association study of schizophrenia in Ashkenazi Jews.	Schizophrenia	592 Ashkenazi Jewish ancestry cases, 505 Ashkenazi Jewish ancestry controls, 36,989 cases, 113,075 controls	NA	4q24	4	104528928	CXXC4-AS1	rs2905627-T	rs2905627	2905627	intron_variant	5e-07	6.30103	Illumina [7158791] (imputed)	schizophrenia	http://purl.obolibrary.org/obo/MONDO_0005090	GCST003048	Genome-wide genotyping array
26198764	Goes FS	Am J Med Genet B Neuropsychiatr Genet	www.ncbi.nlm.nih.gov/pubmed/26198764	Genome-wide association study of schizophrenia in Ashkenazi Jews.	Schizophrenia	592 Ashkenazi Jewish ancestry cases, 505 Ashkenazi Jewish ancestry controls, 36,989 cases, 113,075 controls	NA	2q24.2	2	161989345	SLC4A10 - DPP4	rs2909457-G	rs2909457	2909457	intergenic_variant	6e-08	7.22185	Illumina [7158791] (imputed)	schizophrenia	http://purl.obolibrary.org/obo/MONDO_0005090	GCST003048	Genome-wide genotyping array
26198764	Goes FS	Am J Med Genet B Neuropsychiatr Genet	www.ncbi.nlm.nih.gov/pubmed/26198764	Genome-wide association study of schizophrenia in Ashkenazi Jews.	Schizophrenia	592 Ashkenazi Jewish ancestry cases, 505 Ashkenazi Jewish ancestry controls, 36,989 cases, 113,075 controls	NA	11q25	11	132698360	OPCML	rs2917569-T	rs2917569	2917569	intron_variant	4e-07	6.39794	Illumina [7158791] (imputed)	schizophrenia	http://purl.obolibrary.org/obo/MONDO_0005090	GCST003048	Genome-wide genotyping array
26198764	Goes FS	Am J Med Genet B Neuropsychiatr Genet	www.ncbi.nlm.nih.gov/pubmed/26198764	Genome-wide association study of schizophrenia in Ashkenazi Jews.	Schizophrenia	592 Ashkenazi Jewish ancestry cases, 505 Ashkenazi Jewish ancestry controls, 36,989 cases, 113,075 controls	NA	15q15.3	15	43958115	FRMD5	rs2929278-C	rs2929278	2929278	intron_variant	6e-06	5.22185	Illumina [7158791] (imputed)	schizophrenia	http://purl.obolibrary.org/obo/MONDO_0005090	GCST003048	Genome-wide genotyping array
26198764	Goes FS	Am J Med Genet B Neuropsychiatr Genet	www.ncbi.nlm.nih.gov/pubmed/26198764	Genome-wide association study of schizophrenia in Ashkenazi Jews.	Schizophrenia	592 Ashkenazi Jewish ancestry cases, 505 Ashkenazi Jewish ancestry controls, 36,989 cases, 113,075 controls	NA	8p23.1	8	8240516	FAM85B, FAM86B3P, ALG1L13P	rs2945232-C	rs2945232	2945232	non_coding_transcript_exon_variant	2e-08	7.69897	Illumina [7158791] (imputed)	schizophrenia	http://purl.obolibrary.org/obo/MONDO_0005090	GCST003048	Genome-wide genotyping array
26198764	Goes FS	Am J Med Genet B Neuropsychiatr Genet	www.ncbi.nlm.nih.gov/pubmed/26198764	Genome-wide association study of schizophrenia in Ashkenazi Jews.	Schizophrenia	592 Ashkenazi Jewish ancestry cases, 505 Ashkenazi Jewish ancestry controls, 36,989 cases, 113,075 controls	NA	15q24.3	15	76408248	SCAPER	rs2957613-T	rs2957613	2957613	intron_variant	5e-06	5.30103	Illumina [7158791] (imputed)	schizophrenia	http://purl.obolibrary.org/obo/MONDO_0005090	GCST003048	Genome-wide genotyping array
26198764	Goes FS	Am J Med Genet B Neuropsychiatr Genet	www.ncbi.nlm.nih.gov/pubmed/26198764	Genome-wide association study of schizophrenia in Ashkenazi Jews.	Schizophrenia	592 Ashkenazi Jewish ancestry cases, 505 Ashkenazi Jewish ancestry controls, 36,989 cases, 113,075 controls	NA	5q33.1	5	153229059	LINC01470 - GRIA1	rs2973155-C	rs2973155	2973155	intergenic_variant	1e-09	9	Illumina [7158791] (imputed)	schizophrenia	http://purl.obolibrary.org/obo/MONDO_0005090	GCST003048	Genome-wide genotyping array
26198764	Goes FS	Am J Med Genet B Neuropsychiatr Genet	www.ncbi.nlm.nih.gov/pubmed/26198764	Genome-wide association study of schizophrenia in Ashkenazi Jews.	Schizophrenia	592 Ashkenazi Jewish ancestry cases, 505 Ashkenazi Jewish ancestry controls, 36,989 cases, 113,075 controls	NA	8p22	8	12915747	LINC00681 - TRMT9B	rs2977125-T	rs2977125	2977125	intron_variant	4e-06	5.39794	Illumina [7158791] (imputed)	schizophrenia	http://purl.obolibrary.org/obo/MONDO_0005090	GCST003048	Genome-wide genotyping array
26198764	Goes FS	Am J Med Genet B Neuropsychiatr Genet	www.ncbi.nlm.nih.gov/pubmed/26198764	Genome-wide association study of schizophrenia in Ashkenazi Jews.	Schizophrenia	592 Ashkenazi Jewish ancestry cases, 505 Ashkenazi Jewish ancestry controls, 36,989 cases, 113,075 controls	NA	9q34.11	9	128846507	KYAT1, KYAT1	rs2977993-A	rs2977993	2977993	intron_variant	2e-06	5.69897	Illumina [7158791] (imputed)	schizophrenia	http://purl.obolibrary.org/obo/MONDO_0005090	GCST003048	Genome-wide genotyping array
26198764	Goes FS	Am J Med Genet B Neuropsychiatr Genet	www.ncbi.nlm.nih.gov/pubmed/26198764	Genome-wide association study of schizophrenia in Ashkenazi Jews.	Schizophrenia	592 Ashkenazi Jewish ancestry cases, 505 Ashkenazi Jewish ancestry controls, 36,989 cases, 113,075 controls	NA	1p34.2	1	43572014	PTPRF	rs3001723-A	rs3001723	3001723	intron_variant	3e-09	8.52288	Illumina [7158791] (imputed)	schizophrenia	http://purl.obolibrary.org/obo/MONDO_0005090	GCST003048	Genome-wide genotyping array
26198764	Goes FS	Am J Med Genet B Neuropsychiatr Genet	www.ncbi.nlm.nih.gov/pubmed/26198764	Genome-wide association study of schizophrenia in Ashkenazi Jews.	Schizophrenia	592 Ashkenazi Jewish ancestry cases, 505 Ashkenazi Jewish ancestry controls, 36,989 cases, 113,075 controls	NA	1p36.23	1	8427263	RERE, RERE-AS1	rs301797-A	rs301797	301797	intron_variant	5e-09	8.30103	Illumina [7158791] (imputed)	schizophrenia	http://purl.obolibrary.org/obo/MONDO_0005090	GCST003048	Genome-wide genotyping array
26198764	Goes FS	Am J Med Genet B Neuropsychiatr Genet	www.ncbi.nlm.nih.gov/pubmed/26198764	Genome-wide association study of schizophrenia in Ashkenazi Jews.	Schizophrenia	592 Ashkenazi Jewish ancestry cases, 505 Ashkenazi Jewish ancestry controls, 36,989 cases, 113,075 controls	NA	13q21.33	13	70145330	ATXN8OS	rs302010-G	rs302010	302010	intergenic_variant	2e-06	5.69897	Illumina [7158791] (imputed)	schizophrenia	http://purl.obolibrary.org/obo/MONDO_0005090	GCST003048	Genome-wide genotyping array
26198764	Goes FS	Am J Med Genet B Neuropsychiatr Genet	www.ncbi.nlm.nih.gov/pubmed/26198764	Genome-wide association study of schizophrenia in Ashkenazi Jews.	Schizophrenia	592 Ashkenazi Jewish ancestry cases, 505 Ashkenazi Jewish ancestry controls, 36,989 cases, 113,075 controls	NA	6p21.33	6	31135187	PSORS1C1	rs3132565-A	rs3132565	3132565	intron_variant	1e-09	9	Illumina [7158791] (imputed)	schizophrenia	http://purl.obolibrary.org/obo/MONDO_0005090	GCST003048	Genome-wide genotyping array
26198764	Goes FS	Am J Med Genet B Neuropsychiatr Genet	www.ncbi.nlm.nih.gov/pubmed/26198764	Genome-wide association study of schizophrenia in Ashkenazi Jews.	Schizophrenia	592 Ashkenazi Jewish ancestry cases, 505 Ashkenazi Jewish ancestry controls, 36,989 cases, 113,075 controls	NA	6q21	6	105014129	LIN28B	rs314272-G	rs314272	314272	intron_variant	1e-06	6	Illumina [7158791] (imputed)	schizophrenia	http://purl.obolibrary.org/obo/MONDO_0005090	GCST003048	Genome-wide genotyping array
26198764	Goes FS	Am J Med Genet B Neuropsychiatr Genet	www.ncbi.nlm.nih.gov/pubmed/26198764	Genome-wide association study of schizophrenia in Ashkenazi Jews.	Schizophrenia	1,505 Ashkenazi Jewish founder cases, 2,553 Ashkenazi Jewish founder controls	NA	15q21.3	15	58545811	LIPC	rs6083-A	rs6083	6083	missense_variant	5e-06	5.30103	Illumina [up to 9792010] (imputed)	schizophrenia	http://purl.obolibrary.org/obo/MONDO_0005090	GCST003050	Genome-wide genotyping array
26198764	Goes FS	Am J Med Genet B Neuropsychiatr Genet	www.ncbi.nlm.nih.gov/pubmed/26198764	Genome-wide association study of schizophrenia in Ashkenazi Jews.	Schizophrenia	1,505 Ashkenazi Jewish founder cases, 2,553 Ashkenazi Jewish founder controls	NA	21q22.3	21	43195762	CRYAA - LINC00322	rs67900830-A	rs67900830	67900830	intron_variant	4e-06	5.39794	Illumina [up to 9792010] (imputed)	schizophrenia	http://purl.obolibrary.org/obo/MONDO_0005090	GCST003050	Genome-wide genotyping array
26198764	Goes FS	Am J Med Genet B Neuropsychiatr Genet	www.ncbi.nlm.nih.gov/pubmed/26198764	Genome-wide association study of schizophrenia in Ashkenazi Jews.	Schizophrenia	1,505 Ashkenazi Jewish founder cases, 2,553 Ashkenazi Jewish founder controls	NA	12q12	12	45565980	U6 - LINC00938	rs76569837-G	rs76569837	76569837	intron_variant	3e-06	5.52288	Illumina [up to 9792010] (imputed)	schizophrenia	http://purl.obolibrary.org/obo/MONDO_0005090	GCST003050	Genome-wide genotyping array
26198764	Goes FS	Am J Med Genet B Neuropsychiatr Genet	www.ncbi.nlm.nih.gov/pubmed/26198764	Genome-wide association study of schizophrenia in Ashkenazi Jews.	Schizophrenia	1,505 Ashkenazi Jewish founder cases, 2,553 Ashkenazi Jewish founder controls	NA					rs66831316-?	rs66831316	66831316		3e-06	5.52288	Illumina [up to 9792010] (imputed)	schizophrenia	http://purl.obolibrary.org/obo/MONDO_0005090	GCST003050	Genome-wide genotyping array
26198764	Goes FS	Am J Med Genet B Neuropsychiatr Genet	www.ncbi.nlm.nih.gov/pubmed/26198764	Genome-wide association study of schizophrenia in Ashkenazi Jews.	Schizophrenia	592 Ashkenazi Jewish ancestry cases, 505 Ashkenazi Jewish ancestry controls, 36,989 cases, 113,075 controls	NA	1p36.31	1	6677152	DNAJC11	rs189918-C	rs189918	189918	intron_variant	4e-06	5.39794	Illumina [7158791] (imputed)	schizophrenia	http://purl.obolibrary.org/obo/MONDO_0005090	GCST003048	Genome-wide genotyping array
26198764	Goes FS	Am J Med Genet B Neuropsychiatr Genet	www.ncbi.nlm.nih.gov/pubmed/26198764	Genome-wide association study of schizophrenia in Ashkenazi Jews.	Schizophrenia	592 Ashkenazi Jewish ancestry cases, 505 Ashkenazi Jewish ancestry controls, 36,989 cases, 113,075 controls	NA	10q24.33	10	103213560	NT5C2	rs190474885-C	rs190474885	190474885	intergenic_variant	1e-06	6	Illumina [7158791] (imputed)	schizophrenia	http://purl.obolibrary.org/obo/MONDO_0005090	GCST003048	Genome-wide genotyping array
26198764	Goes FS	Am J Med Genet B Neuropsychiatr Genet	www.ncbi.nlm.nih.gov/pubmed/26198764	Genome-wide association study of schizophrenia in Ashkenazi Jews.	Schizophrenia	592 Ashkenazi Jewish ancestry cases, 505 Ashkenazi Jewish ancestry controls, 36,989 cases, 113,075 controls	NA	11q24.2	11	124744061	NRGN	rs55661361-G	rs55661361	55661361	intron_variant	1e-12	12	Illumina [7158791] (imputed)	schizophrenia	http://purl.obolibrary.org/obo/MONDO_0005090	GCST003048	Genome-wide genotyping array
26198764	Goes FS	Am J Med Genet B Neuropsychiatr Genet	www.ncbi.nlm.nih.gov/pubmed/26198764	Genome-wide association study of schizophrenia in Ashkenazi Jews.	Schizophrenia	592 Ashkenazi Jewish ancestry cases, 505 Ashkenazi Jewish ancestry controls, 36,989 cases, 113,075 controls	NA	1p13.2	1	115077013	TSPAN2	rs55675132-C	rs55675132	55675132	intron_variant	2e-06	5.69897	Illumina [7158791] (imputed)	schizophrenia	http://purl.obolibrary.org/obo/MONDO_0005090	GCST003048	Genome-wide genotyping array
26198764	Goes FS	Am J Med Genet B Neuropsychiatr Genet	www.ncbi.nlm.nih.gov/pubmed/26198764	Genome-wide association study of schizophrenia in Ashkenazi Jews.	Schizophrenia	592 Ashkenazi Jewish ancestry cases, 505 Ashkenazi Jewish ancestry controls, 36,989 cases, 113,075 controls	NA	10q24.32	10	102981826	CNNM2	rs55833108-T	rs55833108	55833108	intron_variant	1e-08	8	Illumina [7158791] (imputed)	schizophrenia	http://purl.obolibrary.org/obo/MONDO_0005090	GCST003048	Genome-wide genotyping array
26198764	Goes FS	Am J Med Genet B Neuropsychiatr Genet	www.ncbi.nlm.nih.gov/pubmed/26198764	Genome-wide association study of schizophrenia in Ashkenazi Jews.	Schizophrenia	592 Ashkenazi Jewish ancestry cases, 505 Ashkenazi Jewish ancestry controls, 36,989 cases, 113,075 controls	NA	6p22.1	6	27104763	VN1R11P - RNU2-62P	rs55834529-A	rs55834529	55834529	intergenic_variant	9e-27	26.0458	Illumina [7158791] (imputed)	schizophrenia	http://purl.obolibrary.org/obo/MONDO_0005090	GCST003048	Genome-wide genotyping array
26198764	Goes FS	Am J Med Genet B Neuropsychiatr Genet	www.ncbi.nlm.nih.gov/pubmed/26198764	Genome-wide association study of schizophrenia in Ashkenazi Jews.	Schizophrenia	592 Ashkenazi Jewish ancestry cases, 505 Ashkenazi Jewish ancestry controls, 36,989 cases, 113,075 controls	NA	3q25.2	3	154245185	ARHGEF26	rs56038139-G	rs56038139	56038139	intron_variant	2e-07	6.69897	Illumina [7158791] (imputed)	schizophrenia	http://purl.obolibrary.org/obo/MONDO_0005090	GCST003048	Genome-wide genotyping array
26198764	Goes FS	Am J Med Genet B Neuropsychiatr Genet	www.ncbi.nlm.nih.gov/pubmed/26198764	Genome-wide association study of schizophrenia in Ashkenazi Jews.	Schizophrenia	592 Ashkenazi Jewish ancestry cases, 505 Ashkenazi Jewish ancestry controls, 36,989 cases, 113,075 controls	NA	2p13.1	2	73396311	ALMS1	rs56145559-T	rs56145559	56145559	intron_variant	1e-07	7	Illumina [7158791] (imputed)	schizophrenia	http://purl.obolibrary.org/obo/MONDO_0005090	GCST003048	Genome-wide genotyping array
26198764	Goes FS	Am J Med Genet B Neuropsychiatr Genet	www.ncbi.nlm.nih.gov/pubmed/26198764	Genome-wide association study of schizophrenia in Ashkenazi Jews.	Schizophrenia	592 Ashkenazi Jewish ancestry cases, 505 Ashkenazi Jewish ancestry controls, 36,989 cases, 113,075 controls	NA	15q15.1	15	40275036	PAK6	rs56205728-A	rs56205728	56205728	intron_variant	9e-08	7.04576	Illumina [7158791] (imputed)	schizophrenia	http://purl.obolibrary.org/obo/MONDO_0005090	GCST003048	Genome-wide genotyping array
26198764	Goes FS	Am J Med Genet B Neuropsychiatr Genet	www.ncbi.nlm.nih.gov/pubmed/26198764	Genome-wide association study of schizophrenia in Ashkenazi Jews.	Schizophrenia	592 Ashkenazi Jewish ancestry cases, 505 Ashkenazi Jewish ancestry controls, 36,989 cases, 113,075 controls	NA	18q23	18	79815613	KCNG2	rs56775891-T	rs56775891	56775891	intron_variant	9e-08	7.04576	Illumina [7158791] (imputed)	schizophrenia	http://purl.obolibrary.org/obo/MONDO_0005090	GCST003048	Genome-wide genotyping array
26198764	Goes FS	Am J Med Genet B Neuropsychiatr Genet	www.ncbi.nlm.nih.gov/pubmed/26198764	Genome-wide association study of schizophrenia in Ashkenazi Jews.	Schizophrenia	592 Ashkenazi Jewish ancestry cases, 505 Ashkenazi Jewish ancestry controls, 36,989 cases, 113,075 controls	NA	19q13.33	19	49587942	NOSIP, PRRG2	rs56873913-T	rs56873913	56873913	intron_variant	3e-07	6.52288	Illumina [7158791] (imputed)	schizophrenia	http://purl.obolibrary.org/obo/MONDO_0005090	GCST003048	Genome-wide genotyping array
26198764	Goes FS	Am J Med Genet B Neuropsychiatr Genet	www.ncbi.nlm.nih.gov/pubmed/26198764	Genome-wide association study of schizophrenia in Ashkenazi Jews.	Schizophrenia	592 Ashkenazi Jewish ancestry cases, 505 Ashkenazi Jewish ancestry controls, 36,989 cases, 113,075 controls	NA	22q11.22	22	21709048	YPEL1	rs5749696-C	rs5749696	5749696	intron_variant	7e-06	5.1549	Illumina [7158791] (imputed)	schizophrenia	http://purl.obolibrary.org/obo/MONDO_0005090	GCST003048	Genome-wide genotyping array
26198764	Goes FS	Am J Med Genet B Neuropsychiatr Genet	www.ncbi.nlm.nih.gov/pubmed/26198764	Genome-wide association study of schizophrenia in Ashkenazi Jews.	Schizophrenia	592 Ashkenazi Jewish ancestry cases, 505 Ashkenazi Jewish ancestry controls, 36,989 cases, 113,075 controls	NA	19p13.3	19	2687653	GNG7	rs57549656-G	rs57549656	57549656	intron_variant	5e-07	6.30103	Illumina [7158791] (imputed)	schizophrenia	http://purl.obolibrary.org/obo/MONDO_0005090	GCST003048	Genome-wide genotyping array
26198764	Goes FS	Am J Med Genet B Neuropsychiatr Genet	www.ncbi.nlm.nih.gov/pubmed/26198764	Genome-wide association study of schizophrenia in Ashkenazi Jews.	Schizophrenia	592 Ashkenazi Jewish ancestry cases, 505 Ashkenazi Jewish ancestry controls, 36,989 cases, 113,075 controls	NA	22q13.1	22	39546229	RPS19BP1 - CACNA1I	rs5757717-C	rs5757717	5757717	intergenic_variant	6e-10	9.22185	Illumina [7158791] (imputed)	schizophrenia	http://purl.obolibrary.org/obo/MONDO_0005090	GCST003048	Genome-wide genotyping array
26198764	Goes FS	Am J Med Genet B Neuropsychiatr Genet	www.ncbi.nlm.nih.gov/pubmed/26198764	Genome-wide association study of schizophrenia in Ashkenazi Jews.	Schizophrenia	592 Ashkenazi Jewish ancestry cases, 505 Ashkenazi Jewish ancestry controls, 36,989 cases, 113,075 controls	NA	22q13.33	22	49877528	ZBED4	rs5769765-G	rs5769765	5769765	intron_variant	2e-07	6.69897	Illumina [7158791] (imputed)	schizophrenia	http://purl.obolibrary.org/obo/MONDO_0005090	GCST003048	Genome-wide genotyping array
26198764	Goes FS	Am J Med Genet B Neuropsychiatr Genet	www.ncbi.nlm.nih.gov/pubmed/26198764	Genome-wide association study of schizophrenia in Ashkenazi Jews.	Schizophrenia	592 Ashkenazi Jewish ancestry cases, 505 Ashkenazi Jewish ancestry controls, 36,989 cases, 113,075 controls	NA	11q13.1	11	65004475	BATF2 - ARL2	rs582580-G	rs582580	582580	intergenic_variant	3e-06	5.52288	Illumina [7158791] (imputed)	schizophrenia	http://purl.obolibrary.org/obo/MONDO_0005090	GCST003048	Genome-wide genotyping array
26198764	Goes FS	Am J Med Genet B Neuropsychiatr Genet	www.ncbi.nlm.nih.gov/pubmed/26198764	Genome-wide association study of schizophrenia in Ashkenazi Jews.	Schizophrenia	592 Ashkenazi Jewish ancestry cases, 505 Ashkenazi Jewish ancestry controls, 36,989 cases, 113,075 controls	NA	8q21.3	8	88282093	MMP16	rs58605417-G	rs58605417	58605417	intron_variant	6e-07	6.22185	Illumina [7158791] (imputed)	schizophrenia	http://purl.obolibrary.org/obo/MONDO_0005090	GCST003048	Genome-wide genotyping array
26198764	Goes FS	Am J Med Genet B Neuropsychiatr Genet	www.ncbi.nlm.nih.gov/pubmed/26198764	Genome-wide association study of schizophrenia in Ashkenazi Jews.	Schizophrenia	592 Ashkenazi Jewish ancestry cases, 505 Ashkenazi Jewish ancestry controls, 36,989 cases, 113,075 controls	NA	11q13.1	11	65616284	PCNX3	rs58950470-T	rs58950470	58950470	5_prime_UTR_variant	3e-06	5.52288	Illumina [7158791] (imputed)	schizophrenia	http://purl.obolibrary.org/obo/MONDO_0005090	GCST003048	Genome-wide genotyping array
26198764	Goes FS	Am J Med Genet B Neuropsychiatr Genet	www.ncbi.nlm.nih.gov/pubmed/26198764	Genome-wide association study of schizophrenia in Ashkenazi Jews.	Schizophrenia	592 Ashkenazi Jewish ancestry cases, 505 Ashkenazi Jewish ancestry controls, 36,989 cases, 113,075 controls	NA	3p12.2	3	80610899	HYDINP1 - LINC02050	rs59888335-T	rs59888335	59888335	intergenic_variant	5e-06	5.30103	Illumina [7158791] (imputed)	schizophrenia	http://purl.obolibrary.org/obo/MONDO_0005090	GCST003048	Genome-wide genotyping array
26198764	Goes FS	Am J Med Genet B Neuropsychiatr Genet	www.ncbi.nlm.nih.gov/pubmed/26198764	Genome-wide association study of schizophrenia in Ashkenazi Jews.	Schizophrenia	592 Ashkenazi Jewish ancestry cases, 505 Ashkenazi Jewish ancestry controls, 36,989 cases, 113,075 controls	NA	2q32.3	2	192983614	PCGEM1 - SLC44A3P1	rs59979824-C	rs59979824	59979824	intergenic_variant	2e-08	7.69897	Illumina [7158791] (imputed)	schizophrenia	http://purl.obolibrary.org/obo/MONDO_0005090	GCST003048	Genome-wide genotyping array
26198764	Goes FS	Am J Med Genet B Neuropsychiatr Genet	www.ncbi.nlm.nih.gov/pubmed/26198764	Genome-wide association study of schizophrenia in Ashkenazi Jews.	Schizophrenia	592 Ashkenazi Jewish ancestry cases, 505 Ashkenazi Jewish ancestry controls, 36,989 cases, 113,075 controls	NA	22q13.2	22	42207808	TCF20	rs6002655-T	rs6002655	6002655	intron_variant	6e-10	9.22185	Illumina [7158791] (imputed)	schizophrenia	http://purl.obolibrary.org/obo/MONDO_0005090	GCST003048	Genome-wide genotyping array
26198764	Goes FS	Am J Med Genet B Neuropsychiatr Genet	www.ncbi.nlm.nih.gov/pubmed/26198764	Genome-wide association study of schizophrenia in Ashkenazi Jews.	Schizophrenia	592 Ashkenazi Jewish ancestry cases, 505 Ashkenazi Jewish ancestry controls, 36,989 cases, 113,075 controls	NA	1p31.1	1	73616692	LINC01360 - LINC02238	rs6424555-T	rs6424555	6424555	intergenic_variant	3e-06	5.52288	Illumina [7158791] (imputed)	schizophrenia	http://purl.obolibrary.org/obo/MONDO_0005090	GCST003048	Genome-wide genotyping array
26198764	Goes FS	Am J Med Genet B Neuropsychiatr Genet	www.ncbi.nlm.nih.gov/pubmed/26198764	Genome-wide association study of schizophrenia in Ashkenazi Jews.	Schizophrenia	592 Ashkenazi Jewish ancestry cases, 505 Ashkenazi Jewish ancestry controls, 36,989 cases, 113,075 controls	NA	2q21.2	2	134083396	RN7SKP93 - MGAT5	rs6430491-G	rs6430491	6430491	intergenic_variant	2e-06	5.69897	Illumina [7158791] (imputed)	schizophrenia	http://purl.obolibrary.org/obo/MONDO_0005090	GCST003048	Genome-wide genotyping array
26198764	Goes FS	Am J Med Genet B Neuropsychiatr Genet	www.ncbi.nlm.nih.gov/pubmed/26198764	Genome-wide association study of schizophrenia in Ashkenazi Jews.	Schizophrenia	592 Ashkenazi Jewish ancestry cases, 505 Ashkenazi Jewish ancestry controls, 36,989 cases, 113,075 controls	NA	2q33.1	2	197439853	SF3B1 - RNU6-1029P	rs6434928-G	rs6434928	6434928	intergenic_variant	5e-11	10.301	Illumina [7158791] (imputed)	schizophrenia	http://purl.obolibrary.org/obo/MONDO_0005090	GCST003048	Genome-wide genotyping array
26198764	Goes FS	Am J Med Genet B Neuropsychiatr Genet	www.ncbi.nlm.nih.gov/pubmed/26198764	Genome-wide association study of schizophrenia in Ashkenazi Jews.	Schizophrenia	592 Ashkenazi Jewish ancestry cases, 505 Ashkenazi Jewish ancestry controls, 36,989 cases, 113,075 controls	NA	7q22.3	7	105288617	SRPK2	rs6466055-A	rs6466055	6466055	intron_variant	1e-09	9	Illumina [7158791] (imputed)	schizophrenia	http://purl.obolibrary.org/obo/MONDO_0005090	GCST003048	Genome-wide genotyping array
26198764	Goes FS	Am J Med Genet B Neuropsychiatr Genet	www.ncbi.nlm.nih.gov/pubmed/26198764	Genome-wide association study of schizophrenia in Ashkenazi Jews.	Schizophrenia	592 Ashkenazi Jewish ancestry cases, 505 Ashkenazi Jewish ancestry controls, 36,989 cases, 113,075 controls	NA	8p12	8	31484951	KCTD9P6 - RNA5SP261	rs6468049-T	rs6468049	6468049	intron_variant	2e-06	5.69897	Illumina [7158791] (imputed)	schizophrenia	http://purl.obolibrary.org/obo/MONDO_0005090	GCST003048	Genome-wide genotyping array
26198764	Goes FS	Am J Med Genet B Neuropsychiatr Genet	www.ncbi.nlm.nih.gov/pubmed/26198764	Genome-wide association study of schizophrenia in Ashkenazi Jews.	Schizophrenia	592 Ashkenazi Jewish ancestry cases, 505 Ashkenazi Jewish ancestry controls, 36,989 cases, 113,075 controls	NA	13q13.3	13	38255485	LINC00571	rs648516-T	rs648516	648516	intron_variant	1e-06	6	Illumina [7158791] (imputed)	schizophrenia	http://purl.obolibrary.org/obo/MONDO_0005090	GCST003048	Genome-wide genotyping array
26198764	Goes FS	Am J Med Genet B Neuropsychiatr Genet	www.ncbi.nlm.nih.gov/pubmed/26198764	Genome-wide association study of schizophrenia in Ashkenazi Jews.	Schizophrenia	592 Ashkenazi Jewish ancestry cases, 505 Ashkenazi Jewish ancestry controls, 36,989 cases, 113,075 controls	NA	16p13.3	16	4447450	DNAJA3	rs6500602-T	rs6500602	6500602	intron_variant	3e-07	6.52288	Illumina [7158791] (imputed)	schizophrenia	http://purl.obolibrary.org/obo/MONDO_0005090	GCST003048	Genome-wide genotyping array
26198764	Goes FS	Am J Med Genet B Neuropsychiatr Genet	www.ncbi.nlm.nih.gov/pubmed/26198764	Genome-wide association study of schizophrenia in Ashkenazi Jews.	Schizophrenia	592 Ashkenazi Jewish ancestry cases, 505 Ashkenazi Jewish ancestry controls, 36,989 cases, 113,075 controls	NA	21q22.12	21	36109179	CBR3-AS1	rs6517329-A	rs6517329	6517329	non_coding_transcript_exon_variant	8e-06	5.09691	Illumina [7158791] (imputed)	schizophrenia	http://purl.obolibrary.org/obo/MONDO_0005090	GCST003048	Genome-wide genotyping array
26198764	Goes FS	Am J Med Genet B Neuropsychiatr Genet	www.ncbi.nlm.nih.gov/pubmed/26198764	Genome-wide association study of schizophrenia in Ashkenazi Jews.	Schizophrenia	592 Ashkenazi Jewish ancestry cases, 505 Ashkenazi Jewish ancestry controls, 36,989 cases, 113,075 controls	NA	3p13	3	70803555	HMGB1P36 - RNU6-281P	rs6549358-G	rs6549358	6549358	intergenic_variant	5e-06	5.30103	Illumina [7158791] (imputed)	schizophrenia	http://purl.obolibrary.org/obo/MONDO_0005090	GCST003048	Genome-wide genotyping array
26198764	Goes FS	Am J Med Genet B Neuropsychiatr Genet	www.ncbi.nlm.nih.gov/pubmed/26198764	Genome-wide association study of schizophrenia in Ashkenazi Jews.	Schizophrenia	592 Ashkenazi Jewish ancestry cases, 505 Ashkenazi Jewish ancestry controls, 36,989 cases, 113,075 controls	NA	6q21	6	111499910	TRAF3IP2-AS1	rs6568685-A	rs6568685	6568685	intron_variant	7e-07	6.1549	Illumina [7158791] (imputed)	schizophrenia	http://purl.obolibrary.org/obo/MONDO_0005090	GCST003048	Genome-wide genotyping array
26198764	Goes FS	Am J Med Genet B Neuropsychiatr Genet	www.ncbi.nlm.nih.gov/pubmed/26198764	Genome-wide association study of schizophrenia in Ashkenazi Jews.	Schizophrenia	592 Ashkenazi Jewish ancestry cases, 505 Ashkenazi Jewish ancestry controls, 36,989 cases, 113,075 controls	NA	3q22.3	3	136435986	STAG1	rs66691851-C	rs66691851	66691851	intron_variant	2e-11	10.699	Illumina [7158791] (imputed)	schizophrenia	http://purl.obolibrary.org/obo/MONDO_0005090	GCST003048	Genome-wide genotyping array
26198764	Goes FS	Am J Med Genet B Neuropsychiatr Genet	www.ncbi.nlm.nih.gov/pubmed/26198764	Genome-wide association study of schizophrenia in Ashkenazi Jews.	Schizophrenia	592 Ashkenazi Jewish ancestry cases, 505 Ashkenazi Jewish ancestry controls, 36,989 cases, 113,075 controls	NA	1q25.2	1	177310985	BRINP2 - LINC01645	rs6670165-T	rs6670165	6670165	intergenic_variant	5e-08	7.30103	Illumina [7158791] (imputed)	schizophrenia	http://purl.obolibrary.org/obo/MONDO_0005090	GCST003048	Genome-wide genotyping array
26198764	Goes FS	Am J Med Genet B Neuropsychiatr Genet	www.ncbi.nlm.nih.gov/pubmed/26198764	Genome-wide association study of schizophrenia in Ashkenazi Jews.	Schizophrenia	592 Ashkenazi Jewish ancestry cases, 505 Ashkenazi Jewish ancestry controls, 36,989 cases, 113,075 controls	NA	1q32.1	1	200297375	LINC00862	rs6678676-C	rs6678676	6678676	intron_variant	2e-06	5.69897	Illumina [7158791] (imputed)	schizophrenia	http://purl.obolibrary.org/obo/MONDO_0005090	GCST003048	Genome-wide genotyping array
26198764	Goes FS	Am J Med Genet B Neuropsychiatr Genet	www.ncbi.nlm.nih.gov/pubmed/26198764	Genome-wide association study of schizophrenia in Ashkenazi Jews.	Schizophrenia	592 Ashkenazi Jewish ancestry cases, 505 Ashkenazi Jewish ancestry controls, 36,989 cases, 113,075 controls	NA	2q33.1	2	199299529	SATB2	rs6704641-A	rs6704641	6704641	intron_variant	2e-08	7.69897	Illumina [7158791] (imputed)	schizophrenia	http://purl.obolibrary.org/obo/MONDO_0005090	GCST003048	Genome-wide genotyping array
26198764	Goes FS	Am J Med Genet B Neuropsychiatr Genet	www.ncbi.nlm.nih.gov/pubmed/26198764	Genome-wide association study of schizophrenia in Ashkenazi Jews.	Schizophrenia	592 Ashkenazi Jewish ancestry cases, 505 Ashkenazi Jewish ancestry controls, 36,989 cases, 113,075 controls	NA	2q35	2	219196879	ZFAND2B	rs6707588-T	rs6707588	6707588	intergenic_variant	9e-07	6.04576	Illumina [7158791] (imputed)	schizophrenia	http://purl.obolibrary.org/obo/MONDO_0005090	GCST003048	Genome-wide genotyping array
26198764	Goes FS	Am J Med Genet B Neuropsychiatr Genet	www.ncbi.nlm.nih.gov/pubmed/26198764	Genome-wide association study of schizophrenia in Ashkenazi Jews.	Schizophrenia	592 Ashkenazi Jewish ancestry cases, 505 Ashkenazi Jewish ancestry controls, 36,989 cases, 113,075 controls	NA	2q32.3	2	193502815	DNAJC17P1 - SEC61GP1	rs6716963-A	rs6716963	6716963	non_coding_transcript_exon_variant	6e-08	7.22185	Illumina [7158791] (imputed)	schizophrenia	http://purl.obolibrary.org/obo/MONDO_0005090	GCST003048	Genome-wide genotyping array
26198764	Goes FS	Am J Med Genet B Neuropsychiatr Genet	www.ncbi.nlm.nih.gov/pubmed/26198764	Genome-wide association study of schizophrenia in Ashkenazi Jews.	Schizophrenia	592 Ashkenazi Jewish ancestry cases, 505 Ashkenazi Jewish ancestry controls, 36,989 cases, 113,075 controls	NA	2q24.1	2	155012155	CBX3P6 - RNU6-1001P	rs6736848-T	rs6736848	6736848	intron_variant	5e-06	5.30103	Illumina [7158791] (imputed)	schizophrenia	http://purl.obolibrary.org/obo/MONDO_0005090	GCST003048	Genome-wide genotyping array
26198764	Goes FS	Am J Med Genet B Neuropsychiatr Genet	www.ncbi.nlm.nih.gov/pubmed/26198764	Genome-wide association study of schizophrenia in Ashkenazi Jews.	Schizophrenia	592 Ashkenazi Jewish ancestry cases, 505 Ashkenazi Jewish ancestry controls, 36,989 cases, 113,075 controls	NA	14q32.33	14	103824337	PPP1R13B	rs67478160-C	rs67478160	67478160	intron_variant	6e-06	5.22185	Illumina [7158791] (imputed)	schizophrenia	http://purl.obolibrary.org/obo/MONDO_0005090	GCST003048	Genome-wide genotyping array
26198764	Goes FS	Am J Med Genet B Neuropsychiatr Genet	www.ncbi.nlm.nih.gov/pubmed/26198764	Genome-wide association study of schizophrenia in Ashkenazi Jews.	Schizophrenia	592 Ashkenazi Jewish ancestry cases, 505 Ashkenazi Jewish ancestry controls, 36,989 cases, 113,075 controls	NA	6p21.33	6	31858928	NEU1	rs67682613-G	rs67682613	622076	3_prime_UTR_variant	7e-19	18.1549	Illumina [7158791] (imputed)	schizophrenia	http://purl.obolibrary.org/obo/MONDO_0005090	GCST003048	Genome-wide genotyping array
26198764	Goes FS	Am J Med Genet B Neuropsychiatr Genet	www.ncbi.nlm.nih.gov/pubmed/26198764	Genome-wide association study of schizophrenia in Ashkenazi Jews.	Schizophrenia	592 Ashkenazi Jewish ancestry cases, 505 Ashkenazi Jewish ancestry controls, 36,989 cases, 113,075 controls	NA	12p11.22	12	29764332	TMTC1	rs679087-C	rs679087	679087	intron_variant	3e-08	7.52288	Illumina [7158791] (imputed)	schizophrenia	http://purl.obolibrary.org/obo/MONDO_0005090	GCST003048	Genome-wide genotyping array
26198764	Goes FS	Am J Med Genet B Neuropsychiatr Genet	www.ncbi.nlm.nih.gov/pubmed/26198764	Genome-wide association study of schizophrenia in Ashkenazi Jews.	Schizophrenia	592 Ashkenazi Jewish ancestry cases, 505 Ashkenazi Jewish ancestry controls, 36,989 cases, 113,075 controls	NA	14q24.2	14	71005509	PCNX1	rs67981189-G	rs67981189	67981189	intron_variant	2e-07	6.69897	Illumina [7158791] (imputed)	schizophrenia	http://purl.obolibrary.org/obo/MONDO_0005090	GCST003048	Genome-wide genotyping array
26198764	Goes FS	Am J Med Genet B Neuropsychiatr Genet	www.ncbi.nlm.nih.gov/pubmed/26198764	Genome-wide association study of schizophrenia in Ashkenazi Jews.	Schizophrenia	592 Ashkenazi Jewish ancestry cases, 505 Ashkenazi Jewish ancestry controls, 36,989 cases, 113,075 controls	NA	3p25.3	3	10762866	LINC00606	rs6800435-A	rs6800435	6800435	non_coding_transcript_exon_variant	5e-07	6.30103	Illumina [7158791] (imputed)	schizophrenia	http://purl.obolibrary.org/obo/MONDO_0005090	GCST003048	Genome-wide genotyping array
26198764	Goes FS	Am J Med Genet B Neuropsychiatr Genet	www.ncbi.nlm.nih.gov/pubmed/26198764	Genome-wide association study of schizophrenia in Ashkenazi Jews.	Schizophrenia	592 Ashkenazi Jewish ancestry cases, 505 Ashkenazi Jewish ancestry controls, 36,989 cases, 113,075 controls	NA	4p15.2	4	26781831	TBC1D19 - STIM2	rs6825268-G	rs6825268	6825268	intergenic_variant	4e-07	6.39794	Illumina [7158791] (imputed)	schizophrenia	http://purl.obolibrary.org/obo/MONDO_0005090	GCST003048	Genome-wide genotyping array
26198764	Goes FS	Am J Med Genet B Neuropsychiatr Genet	www.ncbi.nlm.nih.gov/pubmed/26198764	Genome-wide association study of schizophrenia in Ashkenazi Jews.	Schizophrenia	592 Ashkenazi Jewish ancestry cases, 505 Ashkenazi Jewish ancestry controls, 36,989 cases, 113,075 controls	NA	5q33.1	5	153115323	LINC01470	rs6868545-C	rs6868545	6868545	intron_variant	7e-07	6.1549	Illumina [7158791] (imputed)	schizophrenia	http://purl.obolibrary.org/obo/MONDO_0005090	GCST003048	Genome-wide genotyping array
26198764	Goes FS	Am J Med Genet B Neuropsychiatr Genet	www.ncbi.nlm.nih.gov/pubmed/26198764	Genome-wide association study of schizophrenia in Ashkenazi Jews.	Schizophrenia	592 Ashkenazi Jewish ancestry cases, 505 Ashkenazi Jewish ancestry controls, 36,989 cases, 113,075 controls	NA	5q21.1	5	102434022	SLCO6A1	rs6878284-C	rs6878284	6878284	intron_variant	2e-07	6.69897	Illumina [7158791] (imputed)	schizophrenia	http://purl.obolibrary.org/obo/MONDO_0005090	GCST003048	Genome-wide genotyping array
26198764	Goes FS	Am J Med Genet B Neuropsychiatr Genet	www.ncbi.nlm.nih.gov/pubmed/26198764	Genome-wide association study of schizophrenia in Ashkenazi Jews.	Schizophrenia	592 Ashkenazi Jewish ancestry cases, 505 Ashkenazi Jewish ancestry controls, 36,989 cases, 113,075 controls	NA	6p21.1	6	40860546	LRFN2 - UNC5CL	rs6917512-C	rs6917512	6917512	intergenic_variant	2e-06	5.69897	Illumina [7158791] (imputed)	schizophrenia	http://purl.obolibrary.org/obo/MONDO_0005090	GCST003048	Genome-wide genotyping array
26198764	Goes FS	Am J Med Genet B Neuropsychiatr Genet	www.ncbi.nlm.nih.gov/pubmed/26198764	Genome-wide association study of schizophrenia in Ashkenazi Jews.	Schizophrenia	592 Ashkenazi Jewish ancestry cases, 505 Ashkenazi Jewish ancestry controls, 36,989 cases, 113,075 controls	NA	6p22.2	6	26097156	HFE, H2BC4	rs6918586-T	rs6918586	6918586	3_prime_UTR_variant	6e-10	9.22185	Illumina [7158791] (imputed)	schizophrenia	http://purl.obolibrary.org/obo/MONDO_0005090	GCST003048	Genome-wide genotyping array
26198764	Goes FS	Am J Med Genet B Neuropsychiatr Genet	www.ncbi.nlm.nih.gov/pubmed/26198764	Genome-wide association study of schizophrenia in Ashkenazi Jews.	Schizophrenia	592 Ashkenazi Jewish ancestry cases, 505 Ashkenazi Jewish ancestry controls, 36,989 cases, 113,075 controls	NA	6q27	6	164553981	RN7SL366P - C6orf118	rs6919939-A	rs6919939	6919939	intron_variant	7e-06	5.1549	Illumina [7158791] (imputed)	schizophrenia	http://purl.obolibrary.org/obo/MONDO_0005090	GCST003048	Genome-wide genotyping array
26198764	Goes FS	Am J Med Genet B Neuropsychiatr Genet	www.ncbi.nlm.nih.gov/pubmed/26198764	Genome-wide association study of schizophrenia in Ashkenazi Jews.	Schizophrenia	592 Ashkenazi Jewish ancestry cases, 505 Ashkenazi Jewish ancestry controls, 36,989 cases, 113,075 controls	NA	7q36.3	7	155227220	RN7SKP280 - INSIG1-DT	rs6953837-A	rs6953837	6953837	intron_variant	7e-06	5.1549	Illumina [7158791] (imputed)	schizophrenia	http://purl.obolibrary.org/obo/MONDO_0005090	GCST003048	Genome-wide genotyping array
26198764	Goes FS	Am J Med Genet B Neuropsychiatr Genet	www.ncbi.nlm.nih.gov/pubmed/26198764	Genome-wide association study of schizophrenia in Ashkenazi Jews.	Schizophrenia	592 Ashkenazi Jewish ancestry cases, 505 Ashkenazi Jewish ancestry controls, 36,989 cases, 113,075 controls	NA	8q21.3	8	88176225	MMP16	rs6981717-C	rs6981717	6981717	intron_variant	9e-06	5.04576	Illumina [7158791] (imputed)	schizophrenia	http://purl.obolibrary.org/obo/MONDO_0005090	GCST003048	Genome-wide genotyping array
26198764	Goes FS	Am J Med Genet B Neuropsychiatr Genet	www.ncbi.nlm.nih.gov/pubmed/26198764	Genome-wide association study of schizophrenia in Ashkenazi Jews.	Schizophrenia	592 Ashkenazi Jewish ancestry cases, 505 Ashkenazi Jewish ancestry controls, 36,989 cases, 113,075 controls	NA	8q12.1	8	59787910	RNA5SP267 - SLC2A13P1	rs6984242-G	rs6984242	6984242	intergenic_variant	7e-10	9.1549	Illumina [7158791] (imputed)	schizophrenia	http://purl.obolibrary.org/obo/MONDO_0005090	GCST003048	Genome-wide genotyping array
26198764	Goes FS	Am J Med Genet B Neuropsychiatr Genet	www.ncbi.nlm.nih.gov/pubmed/26198764	Genome-wide association study of schizophrenia in Ashkenazi Jews.	Schizophrenia	592 Ashkenazi Jewish ancestry cases, 505 Ashkenazi Jewish ancestry controls, 36,989 cases, 113,075 controls	NA	8p22	8	16208048	MSR1	rs7002619-T	rs7002619	7002619	intergenic_variant	4e-06	5.39794	Illumina [7158791] (imputed)	schizophrenia	http://purl.obolibrary.org/obo/MONDO_0005090	GCST003048	Genome-wide genotyping array
26198764	Goes FS	Am J Med Genet B Neuropsychiatr Genet	www.ncbi.nlm.nih.gov/pubmed/26198764	Genome-wide association study of schizophrenia in Ashkenazi Jews.	Schizophrenia	592 Ashkenazi Jewish ancestry cases, 505 Ashkenazi Jewish ancestry controls, 36,989 cases, 113,075 controls	NA	8q13.3	8	70038045	SUMO2P20 - PRDM14	rs7008026-C	rs7008026	7008026	intergenic_variant	6e-06	5.22185	Illumina [7158791] (imputed)	schizophrenia	http://purl.obolibrary.org/obo/MONDO_0005090	GCST003048	Genome-wide genotyping array
26198764	Goes FS	Am J Med Genet B Neuropsychiatr Genet	www.ncbi.nlm.nih.gov/pubmed/26198764	Genome-wide association study of schizophrenia in Ashkenazi Jews.	Schizophrenia	592 Ashkenazi Jewish ancestry cases, 505 Ashkenazi Jewish ancestry controls, 36,989 cases, 113,075 controls	NA	9p13.2	9	37085187	EBLN3P	rs7020830-T	rs7020830	7020830	intron_variant	8e-06	5.09691	Illumina [7158791] (imputed)	schizophrenia	http://purl.obolibrary.org/obo/MONDO_0005090	GCST003048	Genome-wide genotyping array
26198764	Goes FS	Am J Med Genet B Neuropsychiatr Genet	www.ncbi.nlm.nih.gov/pubmed/26198764	Genome-wide association study of schizophrenia in Ashkenazi Jews.	Schizophrenia	592 Ashkenazi Jewish ancestry cases, 505 Ashkenazi Jewish ancestry controls, 36,989 cases, 113,075 controls	NA	10p12.33	10	18260087	CACNB2	rs7099380-A	rs7099380	7099380	intron_variant	1e-06	6	Illumina [7158791] (imputed)	schizophrenia	http://purl.obolibrary.org/obo/MONDO_0005090	GCST003048	Genome-wide genotyping array
26198764	Goes FS	Am J Med Genet B Neuropsychiatr Genet	www.ncbi.nlm.nih.gov/pubmed/26198764	Genome-wide association study of schizophrenia in Ashkenazi Jews.	Schizophrenia	592 Ashkenazi Jewish ancestry cases, 505 Ashkenazi Jewish ancestry controls, 36,989 cases, 113,075 controls	NA	5q14.3	5	87799433	LINC02488	rs710369-C	rs710369	710369	intron_variant	7e-07	6.1549	Illumina [7158791] (imputed)	schizophrenia	http://purl.obolibrary.org/obo/MONDO_0005090	GCST003048	Genome-wide genotyping array
26198764	Goes FS	Am J Med Genet B Neuropsychiatr Genet	www.ncbi.nlm.nih.gov/pubmed/26198764	Genome-wide association study of schizophrenia in Ashkenazi Jews.	Schizophrenia	592 Ashkenazi Jewish ancestry cases, 505 Ashkenazi Jewish ancestry controls, 36,989 cases, 113,075 controls	NA	11q14.1	11	81491868	COX6A1P4 - MTND4LP18	rs7122181-T	rs7122181	7122181	intergenic_variant	2e-07	6.69897	Illumina [7158791] (imputed)	schizophrenia	http://purl.obolibrary.org/obo/MONDO_0005090	GCST003048	Genome-wide genotyping array
26198764	Goes FS	Am J Med Genet B Neuropsychiatr Genet	www.ncbi.nlm.nih.gov/pubmed/26198764	Genome-wide association study of schizophrenia in Ashkenazi Jews.	Schizophrenia	592 Ashkenazi Jewish ancestry cases, 505 Ashkenazi Jewish ancestry controls, 36,989 cases, 113,075 controls	NA	11q24.2	11	124591378	OR8A1 - OR8Q1P	rs7127399-G	rs7127399	7127399	intergenic_variant	6e-06	5.22185	Illumina [7158791] (imputed)	schizophrenia	http://purl.obolibrary.org/obo/MONDO_0005090	GCST003048	Genome-wide genotyping array
26198764	Goes FS	Am J Med Genet B Neuropsychiatr Genet	www.ncbi.nlm.nih.gov/pubmed/26198764	Genome-wide association study of schizophrenia in Ashkenazi Jews.	Schizophrenia	592 Ashkenazi Jewish ancestry cases, 505 Ashkenazi Jewish ancestry controls, 36,989 cases, 113,075 controls	NA	16q23.1	16	74533177	GLG1	rs71391092-C	rs71391092	71391092	intron_variant	8e-06	5.09691	Illumina [7158791] (imputed)	schizophrenia	http://purl.obolibrary.org/obo/MONDO_0005090	GCST003048	Genome-wide genotyping array
26198764	Goes FS	Am J Med Genet B Neuropsychiatr Genet	www.ncbi.nlm.nih.gov/pubmed/26198764	Genome-wide association study of schizophrenia in Ashkenazi Jews.	Schizophrenia	592 Ashkenazi Jewish ancestry cases, 505 Ashkenazi Jewish ancestry controls, 36,989 cases, 113,075 controls	NA	18q21.2	18	56128283	LINC01539, LINC01905	rs715170-C	rs715170	715170	intron_variant	1e-08	8	Illumina [7158791] (imputed)	schizophrenia	http://purl.obolibrary.org/obo/MONDO_0005090	GCST003048	Genome-wide genotyping array
26198764	Goes FS	Am J Med Genet B Neuropsychiatr Genet	www.ncbi.nlm.nih.gov/pubmed/26198764	Genome-wide association study of schizophrenia in Ashkenazi Jews.	Schizophrenia	592 Ashkenazi Jewish ancestry cases, 505 Ashkenazi Jewish ancestry controls, 36,989 cases, 113,075 controls	NA	16q24.2	16	87456285	ZCCHC14	rs7194676-C	rs7194676	7194676	intron_variant	2e-06	5.69897	Illumina [7158791] (imputed)	schizophrenia	http://purl.obolibrary.org/obo/MONDO_0005090	GCST003048	Genome-wide genotyping array
26198764	Goes FS	Am J Med Genet B Neuropsychiatr Genet	www.ncbi.nlm.nih.gov/pubmed/26198764	Genome-wide association study of schizophrenia in Ashkenazi Jews.	Schizophrenia	592 Ashkenazi Jewish ancestry cases, 505 Ashkenazi Jewish ancestry controls, 36,989 cases, 113,075 controls	NA	20q13.32	20	59678383	PHACTR3	rs7266699-C	rs7266699	7266699	intron_variant	4e-06	5.39794	Illumina [7158791] (imputed)	schizophrenia	http://purl.obolibrary.org/obo/MONDO_0005090	GCST003048	Genome-wide genotyping array
26198764	Goes FS	Am J Med Genet B Neuropsychiatr Genet	www.ncbi.nlm.nih.gov/pubmed/26198764	Genome-wide association study of schizophrenia in Ashkenazi Jews.	Schizophrenia	592 Ashkenazi Jewish ancestry cases, 505 Ashkenazi Jewish ancestry controls, 36,989 cases, 113,075 controls	NA	20q13.13	20	49514499	PTGIS	rs7267348-C	rs7267348	7267348	intron_variant	5e-08	7.30103	Illumina [7158791] (imputed)	schizophrenia	http://purl.obolibrary.org/obo/MONDO_0005090	GCST003048	Genome-wide genotyping array
26198764	Goes FS	Am J Med Genet B Neuropsychiatr Genet	www.ncbi.nlm.nih.gov/pubmed/26198764	Genome-wide association study of schizophrenia in Ashkenazi Jews.	Schizophrenia	592 Ashkenazi Jewish ancestry cases, 505 Ashkenazi Jewish ancestry controls, 36,989 cases, 113,075 controls	NA	4q32.2	4	163272521	NAF1 - NPY1R	rs72697068-A	rs72697068	72697068	intron_variant	8e-06	5.09691	Illumina [7158791] (imputed)	schizophrenia	http://purl.obolibrary.org/obo/MONDO_0005090	GCST003048	Genome-wide genotyping array
26198764	Goes FS	Am J Med Genet B Neuropsychiatr Genet	www.ncbi.nlm.nih.gov/pubmed/26198764	Genome-wide association study of schizophrenia in Ashkenazi Jews.	Schizophrenia	592 Ashkenazi Jewish ancestry cases, 505 Ashkenazi Jewish ancestry controls, 36,989 cases, 113,075 controls	NA	1q21.2	1	150567705	MCL1	rs72700829-C	rs72700829	72700829	intron_variant	3e-08	7.52288	Illumina [7158791] (imputed)	schizophrenia	http://purl.obolibrary.org/obo/MONDO_0005090	GCST003048	Genome-wide genotyping array
26198764	Goes FS	Am J Med Genet B Neuropsychiatr Genet	www.ncbi.nlm.nih.gov/pubmed/26198764	Genome-wide association study of schizophrenia in Ashkenazi Jews.	Schizophrenia	592 Ashkenazi Jewish ancestry cases, 505 Ashkenazi Jewish ancestry controls, 36,989 cases, 113,075 controls	NA	1q32.1	1	200982179	KIF21B	rs72749142-G	rs72749142	72749142	intron_variant	3e-06	5.52288	Illumina [7158791] (imputed)	schizophrenia	http://purl.obolibrary.org/obo/MONDO_0005090	GCST003048	Genome-wide genotyping array
26198764	Goes FS	Am J Med Genet B Neuropsychiatr Genet	www.ncbi.nlm.nih.gov/pubmed/26198764	Genome-wide association study of schizophrenia in Ashkenazi Jews.	Schizophrenia	592 Ashkenazi Jewish ancestry cases, 505 Ashkenazi Jewish ancestry controls, 36,989 cases, 113,075 controls	NA	10q21.1	10	53721128	RNA5SP318 - PCDH15	rs72793138-A	rs72793138	72793138	intergenic_variant	4e-06	5.39794	Illumina [7158791] (imputed)	schizophrenia	http://purl.obolibrary.org/obo/MONDO_0005090	GCST003048	Genome-wide genotyping array
26198764	Goes FS	Am J Med Genet B Neuropsychiatr Genet	www.ncbi.nlm.nih.gov/pubmed/26198764	Genome-wide association study of schizophrenia in Ashkenazi Jews.	Schizophrenia	592 Ashkenazi Jewish ancestry cases, 505 Ashkenazi Jewish ancestry controls, 36,989 cases, 113,075 controls	NA	2q24.3	2	166304860	SCN9A, SCN1A-AS1	rs72882854-A	rs72882854	72882854	intron_variant	6e-06	5.22185	Illumina [7158791] (imputed)	schizophrenia	http://purl.obolibrary.org/obo/MONDO_0005090	GCST003048	Genome-wide genotyping array
26198764	Goes FS	Am J Med Genet B Neuropsychiatr Genet	www.ncbi.nlm.nih.gov/pubmed/26198764	Genome-wide association study of schizophrenia in Ashkenazi Jews.	Schizophrenia	592 Ashkenazi Jewish ancestry cases, 505 Ashkenazi Jewish ancestry controls, 36,989 cases, 113,075 controls	NA	2q32.3	2	194215175	HNRNPA1P47 - LINC01821	rs72925918-G	rs72925918	72925918	intergenic_variant	7e-06	5.1549	Illumina [7158791] (imputed)	schizophrenia	http://purl.obolibrary.org/obo/MONDO_0005090	GCST003048	Genome-wide genotyping array
26198764	Goes FS	Am J Med Genet B Neuropsychiatr Genet	www.ncbi.nlm.nih.gov/pubmed/26198764	Genome-wide association study of schizophrenia in Ashkenazi Jews.	Schizophrenia	592 Ashkenazi Jewish ancestry cases, 505 Ashkenazi Jewish ancestry controls, 36,989 cases, 113,075 controls	NA	18q21.2	18	55383415	TCF4	rs72926932-A	rs72926932	72926932	intron_variant	2e-06	5.69897	Illumina [7158791] (imputed)	schizophrenia	http://purl.obolibrary.org/obo/MONDO_0005090	GCST003048	Genome-wide genotyping array
26198764	Goes FS	Am J Med Genet B Neuropsychiatr Genet	www.ncbi.nlm.nih.gov/pubmed/26198764	Genome-wide association study of schizophrenia in Ashkenazi Jews.	Schizophrenia	592 Ashkenazi Jewish ancestry cases, 505 Ashkenazi Jewish ancestry controls, 36,989 cases, 113,075 controls	NA	18q21.2	18	55865958	LINC01415 - LINC01416	rs72934570-C	rs72934570	72934570	intergenic_variant	7e-13	12.1549	Illumina [7158791] (imputed)	schizophrenia	http://purl.obolibrary.org/obo/MONDO_0005090	GCST003048	Genome-wide genotyping array
26198764	Goes FS	Am J Med Genet B Neuropsychiatr Genet	www.ncbi.nlm.nih.gov/pubmed/26198764	Genome-wide association study of schizophrenia in Ashkenazi Jews.	Schizophrenia	592 Ashkenazi Jewish ancestry cases, 505 Ashkenazi Jewish ancestry controls, 36,989 cases, 113,075 controls	NA	18q12.1	18	34349283	NOL4 - DTNA	rs72963233-C	rs72963233	72963233	intergenic_variant	4e-06	5.39794	Illumina [7158791] (imputed)	schizophrenia	http://purl.obolibrary.org/obo/MONDO_0005090	GCST003048	Genome-wide genotyping array
26198764	Goes FS	Am J Med Genet B Neuropsychiatr Genet	www.ncbi.nlm.nih.gov/pubmed/26198764	Genome-wide association study of schizophrenia in Ashkenazi Jews.	Schizophrenia	592 Ashkenazi Jewish ancestry cases, 505 Ashkenazi Jewish ancestry controls, 36,989 cases, 113,075 controls	NA	3q22.2	3	135767692	EPHB1 - SDHBP1	rs72975629-C	rs72975629	72975629	intron_variant	4e-06	5.39794	Illumina [7158791] (imputed)	schizophrenia	http://purl.obolibrary.org/obo/MONDO_0005090	GCST003048	Genome-wide genotyping array
26198764	Goes FS	Am J Med Genet B Neuropsychiatr Genet	www.ncbi.nlm.nih.gov/pubmed/26198764	Genome-wide association study of schizophrenia in Ashkenazi Jews.	Schizophrenia	592 Ashkenazi Jewish ancestry cases, 505 Ashkenazi Jewish ancestry controls, 36,989 cases, 113,075 controls	NA	19p13.2	19	11738921	ZNF823	rs72986630-T	rs72986630	72986630	5_prime_UTR_variant	2e-08	7.69897	Illumina [7158791] (imputed)	schizophrenia	http://purl.obolibrary.org/obo/MONDO_0005090	GCST003048	Genome-wide genotyping array
26198764	Goes FS	Am J Med Genet B Neuropsychiatr Genet	www.ncbi.nlm.nih.gov/pubmed/26198764	Genome-wide association study of schizophrenia in Ashkenazi Jews.	Schizophrenia	592 Ashkenazi Jewish ancestry cases, 505 Ashkenazi Jewish ancestry controls, 36,989 cases, 113,075 controls	NA	12p12.1	12	23487545	LINC02566 - SOX5	rs7303433-G	rs7303433	7303433	intergenic_variant	3e-06	5.52288	Illumina [7158791] (imputed)	schizophrenia	http://purl.obolibrary.org/obo/MONDO_0005090	GCST003048	Genome-wide genotyping array
26198764	Goes FS	Am J Med Genet B Neuropsychiatr Genet	www.ncbi.nlm.nih.gov/pubmed/26198764	Genome-wide association study of schizophrenia in Ashkenazi Jews.	Schizophrenia	592 Ashkenazi Jewish ancestry cases, 505 Ashkenazi Jewish ancestry controls, 36,989 cases, 113,075 controls	NA	12p13.33	12	2026283	CACNA1C	rs73044404-G	rs73044404	73044404	intron_variant	5e-06	5.30103	Illumina [7158791] (imputed)	schizophrenia	http://purl.obolibrary.org/obo/MONDO_0005090	GCST003048	Genome-wide genotyping array
26198764	Goes FS	Am J Med Genet B Neuropsychiatr Genet	www.ncbi.nlm.nih.gov/pubmed/26198764	Genome-wide association study of schizophrenia in Ashkenazi Jews.	Schizophrenia	592 Ashkenazi Jewish ancestry cases, 505 Ashkenazi Jewish ancestry controls, 36,989 cases, 113,075 controls	NA	7p15.3	7	21480594	SP4	rs73060317-T	rs73060317	73060317	intron_variant	8e-07	6.09691	Illumina [7158791] (imputed)	schizophrenia	http://purl.obolibrary.org/obo/MONDO_0005090	GCST003048	Genome-wide genotyping array
26198764	Goes FS	Am J Med Genet B Neuropsychiatr Genet	www.ncbi.nlm.nih.gov/pubmed/26198764	Genome-wide association study of schizophrenia in Ashkenazi Jews.	Schizophrenia	592 Ashkenazi Jewish ancestry cases, 505 Ashkenazi Jewish ancestry controls, 36,989 cases, 113,075 controls	NA	12p12.1	12	23954663	SOX5	rs7314326-A	rs7314326	7314326	intron_variant	1e-06	6	Illumina [7158791] (imputed)	schizophrenia	http://purl.obolibrary.org/obo/MONDO_0005090	GCST003048	Genome-wide genotyping array
26198764	Goes FS	Am J Med Genet B Neuropsychiatr Genet	www.ncbi.nlm.nih.gov/pubmed/26198764	Genome-wide association study of schizophrenia in Ashkenazi Jews.	Schizophrenia	592 Ashkenazi Jewish ancestry cases, 505 Ashkenazi Jewish ancestry controls, 36,989 cases, 113,075 controls	NA	8p23.1	8	10175915	MSRA	rs73191547-T	rs73191547	73191547	intron_variant	4e-08	7.39794	Illumina [7158791] (imputed)	schizophrenia	http://purl.obolibrary.org/obo/MONDO_0005090	GCST003048	Genome-wide genotyping array
26198764	Goes FS	Am J Med Genet B Neuropsychiatr Genet	www.ncbi.nlm.nih.gov/pubmed/26198764	Genome-wide association study of schizophrenia in Ashkenazi Jews.	Schizophrenia	592 Ashkenazi Jewish ancestry cases, 505 Ashkenazi Jewish ancestry controls, 36,989 cases, 113,075 controls	NA	7q31.1	7	111135343	IMMP2L	rs73201076-C	rs73201076	73201076	intron_variant	1e-06	6	Illumina [7158791] (imputed)	schizophrenia	http://purl.obolibrary.org/obo/MONDO_0005090	GCST003048	Genome-wide genotyping array
26198764	Goes FS	Am J Med Genet B Neuropsychiatr Genet	www.ncbi.nlm.nih.gov/pubmed/26198764	Genome-wide association study of schizophrenia in Ashkenazi Jews.	Schizophrenia	592 Ashkenazi Jewish ancestry cases, 505 Ashkenazi Jewish ancestry controls, 36,989 cases, 113,075 controls	NA	8p21.1	8	27584610	GULOP	rs73229090-C	rs73229090	73229090	intron_variant	2e-08	7.69897	Illumina [7158791] (imputed)	schizophrenia	http://purl.obolibrary.org/obo/MONDO_0005090	GCST003048	Genome-wide genotyping array
26198764	Goes FS	Am J Med Genet B Neuropsychiatr Genet	www.ncbi.nlm.nih.gov/pubmed/26198764	Genome-wide association study of schizophrenia in Ashkenazi Jews.	Schizophrenia	592 Ashkenazi Jewish ancestry cases, 505 Ashkenazi Jewish ancestry controls, 36,989 cases, 113,075 controls	NA	6p22.3	6	25170440	CMAHP	rs73388146-G	rs73388146	73388146	intron_variant	7e-09	8.1549	Illumina [7158791] (imputed)	schizophrenia	http://purl.obolibrary.org/obo/MONDO_0005090	GCST003048	Genome-wide genotyping array
26198764	Goes FS	Am J Med Genet B Neuropsychiatr Genet	www.ncbi.nlm.nih.gov/pubmed/26198764	Genome-wide association study of schizophrenia in Ashkenazi Jews.	Schizophrenia	592 Ashkenazi Jewish ancestry cases, 505 Ashkenazi Jewish ancestry controls, 36,989 cases, 113,075 controls	NA	6p21.32	6	32946949	HLA-DMB - HLA-DMA	rs73396800-G	rs73396800	73396800	intron_variant	4e-16	15.3979	Illumina [7158791] (imputed)	schizophrenia	http://purl.obolibrary.org/obo/MONDO_0005090	GCST003048	Genome-wide genotyping array
26198764	Goes FS	Am J Med Genet B Neuropsychiatr Genet	www.ncbi.nlm.nih.gov/pubmed/26198764	Genome-wide association study of schizophrenia in Ashkenazi Jews.	Schizophrenia	592 Ashkenazi Jewish ancestry cases, 505 Ashkenazi Jewish ancestry controls, 36,989 cases, 113,075 controls	NA	7q22.1	7	102032019	CUX1	rs73405966-T	rs73405966	73405966	intron_variant	9e-06	5.04576	Illumina [7158791] (imputed)	schizophrenia	http://purl.obolibrary.org/obo/MONDO_0005090	GCST003048	Genome-wide genotyping array
26198764	Goes FS	Am J Med Genet B Neuropsychiatr Genet	www.ncbi.nlm.nih.gov/pubmed/26198764	Genome-wide association study of schizophrenia in Ashkenazi Jews.	Schizophrenia	592 Ashkenazi Jewish ancestry cases, 505 Ashkenazi Jewish ancestry controls, 36,989 cases, 113,075 controls	NA	3p13	3	71205600	FOXP1	rs7372960-T	rs7372960	7372960	intron_variant	7e-08	7.1549	Illumina [7158791] (imputed)	schizophrenia	http://purl.obolibrary.org/obo/MONDO_0005090	GCST003048	Genome-wide genotyping array
26198764	Goes FS	Am J Med Genet B Neuropsychiatr Genet	www.ncbi.nlm.nih.gov/pubmed/26198764	Genome-wide association study of schizophrenia in Ashkenazi Jews.	Schizophrenia	592 Ashkenazi Jewish ancestry cases, 505 Ashkenazi Jewish ancestry controls, 36,989 cases, 113,075 controls	NA	6p21.32	6	32815309	HLA-DOB	rs7383287-A	rs7383287	7383287	synonymous_variant	1e-07	7	Illumina [7158791] (imputed)	schizophrenia	http://purl.obolibrary.org/obo/MONDO_0005090	GCST003048	Genome-wide genotyping array
26198764	Goes FS	Am J Med Genet B Neuropsychiatr Genet	www.ncbi.nlm.nih.gov/pubmed/26198764	Genome-wide association study of schizophrenia in Ashkenazi Jews.	Schizophrenia	592 Ashkenazi Jewish ancestry cases, 505 Ashkenazi Jewish ancestry controls, 36,989 cases, 113,075 controls	NA	16p13.12	16	13656002	TMF1P1 - ERCC4	rs7405404-T	rs7405404	7405404	intron_variant	1e-10	10	Illumina [7158791] (imputed)	schizophrenia	http://purl.obolibrary.org/obo/MONDO_0005090	GCST003048	Genome-wide genotyping array
26198764	Goes FS	Am J Med Genet B Neuropsychiatr Genet	www.ncbi.nlm.nih.gov/pubmed/26198764	Genome-wide association study of schizophrenia in Ashkenazi Jews.	Schizophrenia	592 Ashkenazi Jewish ancestry cases, 505 Ashkenazi Jewish ancestry controls, 36,989 cases, 113,075 controls	NA	2q24.3	2	165957215	SCN1A-AS1	rs74338693-G	rs74338693	74338693	intergenic_variant	7e-06	5.1549	Illumina [7158791] (imputed)	schizophrenia	http://purl.obolibrary.org/obo/MONDO_0005090	GCST003048	Genome-wide genotyping array
26198764	Goes FS	Am J Med Genet B Neuropsychiatr Genet	www.ncbi.nlm.nih.gov/pubmed/26198764	Genome-wide association study of schizophrenia in Ashkenazi Jews.	Schizophrenia	592 Ashkenazi Jewish ancestry cases, 505 Ashkenazi Jewish ancestry controls, 36,989 cases, 113,075 controls	NA	8p12	8	34141053	RPL6P22 - RPL10AP3	rs74804370-C	rs74804370	74804370	intron_variant	2e-07	6.69897	Illumina [7158791] (imputed)	schizophrenia	http://purl.obolibrary.org/obo/MONDO_0005090	GCST003048	Genome-wide genotyping array
26198764	Goes FS	Am J Med Genet B Neuropsychiatr Genet	www.ncbi.nlm.nih.gov/pubmed/26198764	Genome-wide association study of schizophrenia in Ashkenazi Jews.	Schizophrenia	592 Ashkenazi Jewish ancestry cases, 505 Ashkenazi Jewish ancestry controls, 36,989 cases, 113,075 controls	NA	11q25	11	133952674	IGSF9B	rs75059851-A	rs75059851	75059851	intron_variant	7e-12	11.1549	Illumina [7158791] (imputed)	schizophrenia	http://purl.obolibrary.org/obo/MONDO_0005090	GCST003048	Genome-wide genotyping array
26198764	Goes FS	Am J Med Genet B Neuropsychiatr Genet	www.ncbi.nlm.nih.gov/pubmed/26198764	Genome-wide association study of schizophrenia in Ashkenazi Jews.	Schizophrenia	592 Ashkenazi Jewish ancestry cases, 505 Ashkenazi Jewish ancestry controls, 36,989 cases, 113,075 controls	NA	3q13.31	3	115264809	ZBTB20 - EIF4E2P2	rs75080020-T	rs75080020	75080020	intron_variant	6e-06	5.22185	Illumina [7158791] (imputed)	schizophrenia	http://purl.obolibrary.org/obo/MONDO_0005090	GCST003048	Genome-wide genotyping array
26198764	Goes FS	Am J Med Genet B Neuropsychiatr Genet	www.ncbi.nlm.nih.gov/pubmed/26198764	Genome-wide association study of schizophrenia in Ashkenazi Jews.	Schizophrenia	592 Ashkenazi Jewish ancestry cases, 505 Ashkenazi Jewish ancestry controls, 36,989 cases, 113,075 controls	NA	1q23.3	1	163758686	RNA5SP63 - U3	rs7521492-A	rs7521492	7521492	intron_variant	4e-07	6.39794	Illumina [7158791] (imputed)	schizophrenia	http://purl.obolibrary.org/obo/MONDO_0005090	GCST003048	Genome-wide genotyping array
26198764	Goes FS	Am J Med Genet B Neuropsychiatr Genet	www.ncbi.nlm.nih.gov/pubmed/26198764	Genome-wide association study of schizophrenia in Ashkenazi Jews.	Schizophrenia	592 Ashkenazi Jewish ancestry cases, 505 Ashkenazi Jewish ancestry controls, 36,989 cases, 113,075 controls	NA	1q21.3	1	154280384	HAX1 - RNU6-239P	rs7521837-T	rs7521837	7521837	intergenic_variant	9e-06	5.04576	Illumina [7158791] (imputed)	schizophrenia	http://purl.obolibrary.org/obo/MONDO_0005090	GCST003048	Genome-wide genotyping array
26198764	Goes FS	Am J Med Genet B Neuropsychiatr Genet	www.ncbi.nlm.nih.gov/pubmed/26198764	Genome-wide association study of schizophrenia in Ashkenazi Jews.	Schizophrenia	592 Ashkenazi Jewish ancestry cases, 505 Ashkenazi Jewish ancestry controls, 36,989 cases, 113,075 controls	NA	1q32.2	1	207803738	MIR29B2CHG	rs7523273-A	rs7523273	7523273	intron_variant	4e-07	6.39794	Illumina [7158791] (imputed)	schizophrenia	http://purl.obolibrary.org/obo/MONDO_0005090	GCST003048	Genome-wide genotyping array
26198764	Goes FS	Am J Med Genet B Neuropsychiatr Genet	www.ncbi.nlm.nih.gov/pubmed/26198764	Genome-wide association study of schizophrenia in Ashkenazi Jews.	Schizophrenia	592 Ashkenazi Jewish ancestry cases, 505 Ashkenazi Jewish ancestry controls, 36,989 cases, 113,075 controls	NA	1q32.3	1	213974546	PROX1-AS1	rs7529073-C	rs7529073	7529073	intron_variant	6e-07	6.22185	Illumina [7158791] (imputed)	schizophrenia	http://purl.obolibrary.org/obo/MONDO_0005090	GCST003048	Genome-wide genotyping array
26198764	Goes FS	Am J Med Genet B Neuropsychiatr Genet	www.ncbi.nlm.nih.gov/pubmed/26198764	Genome-wide association study of schizophrenia in Ashkenazi Jews.	Schizophrenia	592 Ashkenazi Jewish ancestry cases, 505 Ashkenazi Jewish ancestry controls, 36,989 cases, 113,075 controls	NA	1p34.3	1	35213586	Y_RNA - ZMYM4	rs60037734-G	rs60037734	60037734	intergenic_variant	7e-06	5.1549	Illumina [7158791] (imputed)	schizophrenia	http://purl.obolibrary.org/obo/MONDO_0005090	GCST003048	Genome-wide genotyping array
26198764	Goes FS	Am J Med Genet B Neuropsychiatr Genet	www.ncbi.nlm.nih.gov/pubmed/26198764	Genome-wide association study of schizophrenia in Ashkenazi Jews.	Schizophrenia	592 Ashkenazi Jewish ancestry cases, 505 Ashkenazi Jewish ancestry controls, 36,989 cases, 113,075 controls	NA	20q13.13	20	49426433	KCNB1	rs6019826-T	rs6019826	6019826	intron_variant	2e-06	5.69897	Illumina [7158791] (imputed)	schizophrenia	http://purl.obolibrary.org/obo/MONDO_0005090	GCST003048	Genome-wide genotyping array
26198764	Goes FS	Am J Med Genet B Neuropsychiatr Genet	www.ncbi.nlm.nih.gov/pubmed/26198764	Genome-wide association study of schizophrenia in Ashkenazi Jews.	Schizophrenia	592 Ashkenazi Jewish ancestry cases, 505 Ashkenazi Jewish ancestry controls, 36,989 cases, 113,075 controls	NA	20p11.23	20	20754934	RN7SL607P - MRPS11P1	rs6035684-C	rs6035684	6035684	intergenic_variant	3e-07	6.52288	Illumina [7158791] (imputed)	schizophrenia	http://purl.obolibrary.org/obo/MONDO_0005090	GCST003048	Genome-wide genotyping array
26198764	Goes FS	Am J Med Genet B Neuropsychiatr Genet	www.ncbi.nlm.nih.gov/pubmed/26198764	Genome-wide association study of schizophrenia in Ashkenazi Jews.	Schizophrenia	592 Ashkenazi Jewish ancestry cases, 505 Ashkenazi Jewish ancestry controls, 36,989 cases, 113,075 controls	NA	20q11.23	20	38824551	PPP1R16B	rs6065094-G	rs6065094	6065094	intron_variant	3e-11	10.5229	Illumina [7158791] (imputed)	schizophrenia	http://purl.obolibrary.org/obo/MONDO_0005090	GCST003048	Genome-wide genotyping array
26198764	Goes FS	Am J Med Genet B Neuropsychiatr Genet	www.ncbi.nlm.nih.gov/pubmed/26198764	Genome-wide association study of schizophrenia in Ashkenazi Jews.	Schizophrenia	592 Ashkenazi Jewish ancestry cases, 505 Ashkenazi Jewish ancestry controls, 36,989 cases, 113,075 controls	NA	20q13.12	20	45041000	STK4	rs6065777-T	rs6065777	6065777	intron_variant	2e-06	5.69897	Illumina [7158791] (imputed)	schizophrenia	http://purl.obolibrary.org/obo/MONDO_0005090	GCST003048	Genome-wide genotyping array
26198764	Goes FS	Am J Med Genet B Neuropsychiatr Genet	www.ncbi.nlm.nih.gov/pubmed/26198764	Genome-wide association study of schizophrenia in Ashkenazi Jews.	Schizophrenia	592 Ashkenazi Jewish ancestry cases, 505 Ashkenazi Jewish ancestry controls, 36,989 cases, 113,075 controls	NA	20q13.13	20	48907328	PREX1 - ARFGEF2	rs6095357-C	rs6095357	6095357	intergenic_variant	7e-06	5.1549	Illumina [7158791] (imputed)	schizophrenia	http://purl.obolibrary.org/obo/MONDO_0005090	GCST003048	Genome-wide genotyping array
26198764	Goes FS	Am J Med Genet B Neuropsychiatr Genet	www.ncbi.nlm.nih.gov/pubmed/26198764	Genome-wide association study of schizophrenia in Ashkenazi Jews.	Schizophrenia	592 Ashkenazi Jewish ancestry cases, 505 Ashkenazi Jewish ancestry controls, 36,989 cases, 113,075 controls	NA	12q24.31	12	122379112	CLIP1	rs61021925-T	rs61021925	61021925	intron_variant	2e-06	5.69897	Illumina [7158791] (imputed)	schizophrenia	http://purl.obolibrary.org/obo/MONDO_0005090	GCST003048	Genome-wide genotyping array
26198764	Goes FS	Am J Med Genet B Neuropsychiatr Genet	www.ncbi.nlm.nih.gov/pubmed/26198764	Genome-wide association study of schizophrenia in Ashkenazi Jews.	Schizophrenia	592 Ashkenazi Jewish ancestry cases, 505 Ashkenazi Jewish ancestry controls, 36,989 cases, 113,075 controls	NA	2p12	2	77477763	LRRTM4	rs61712019-T	rs61712019	61712019	intron_variant	1e-06	6	Illumina [7158791] (imputed)	schizophrenia	http://purl.obolibrary.org/obo/MONDO_0005090	GCST003048	Genome-wide genotyping array
26198764	Goes FS	Am J Med Genet B Neuropsychiatr Genet	www.ncbi.nlm.nih.gov/pubmed/26198764	Genome-wide association study of schizophrenia in Ashkenazi Jews.	Schizophrenia	592 Ashkenazi Jewish ancestry cases, 505 Ashkenazi Jewish ancestry controls, 36,989 cases, 113,075 controls	NA	6p22.2	6	26272320	H2AC10P	rs61747867-T	rs61747867	61747867	non_coding_transcript_exon_variant	2e-07	6.69897	Illumina [7158791] (imputed)	schizophrenia	http://purl.obolibrary.org/obo/MONDO_0005090	GCST003048	Genome-wide genotyping array
26198764	Goes FS	Am J Med Genet B Neuropsychiatr Genet	www.ncbi.nlm.nih.gov/pubmed/26198764	Genome-wide association study of schizophrenia in Ashkenazi Jews.	Schizophrenia	592 Ashkenazi Jewish ancestry cases, 505 Ashkenazi Jewish ancestry controls, 36,989 cases, 113,075 controls	NA	1p31.1	1	73492132	LINC01360 - LINC02238	rs61765555-C	rs61765555	61765555	intergenic_variant	9e-07	6.04576	Illumina [7158791] (imputed)	schizophrenia	http://purl.obolibrary.org/obo/MONDO_0005090	GCST003048	Genome-wide genotyping array
26198764	Goes FS	Am J Med Genet B Neuropsychiatr Genet	www.ncbi.nlm.nih.gov/pubmed/26198764	Genome-wide association study of schizophrenia in Ashkenazi Jews.	Schizophrenia	592 Ashkenazi Jewish ancestry cases, 505 Ashkenazi Jewish ancestry controls, 36,989 cases, 113,075 controls	NA	1q25.1	1	174046123	RC3H1-DT - RPL30P1	rs61826828-A	rs61826828	61826828	intergenic_variant	9e-06	5.04576	Illumina [7158791] (imputed)	schizophrenia	http://purl.obolibrary.org/obo/MONDO_0005090	GCST003048	Genome-wide genotyping array
26198764	Goes FS	Am J Med Genet B Neuropsychiatr Genet	www.ncbi.nlm.nih.gov/pubmed/26198764	Genome-wide association study of schizophrenia in Ashkenazi Jews.	Schizophrenia	592 Ashkenazi Jewish ancestry cases, 505 Ashkenazi Jewish ancestry controls, 36,989 cases, 113,075 controls	NA	10q21.1	10	52184682	PRKG1, PRKG1-AS1	rs61847307-C	rs61847307	61847307	intron_variant	4e-07	6.39794	Illumina [7158791] (imputed)	schizophrenia	http://purl.obolibrary.org/obo/MONDO_0005090	GCST003048	Genome-wide genotyping array
26198764	Goes FS	Am J Med Genet B Neuropsychiatr Genet	www.ncbi.nlm.nih.gov/pubmed/26198764	Genome-wide association study of schizophrenia in Ashkenazi Jews.	Schizophrenia	592 Ashkenazi Jewish ancestry cases, 505 Ashkenazi Jewish ancestry controls, 36,989 cases, 113,075 controls	NA	10q25.1	10	104809449	SORCS3	rs61867294-A	rs61867294	61867294	intron_variant	2e-06	5.69897	Illumina [7158791] (imputed)	schizophrenia	http://purl.obolibrary.org/obo/MONDO_0005090	GCST003048	Genome-wide genotyping array
26198764	Goes FS	Am J Med Genet B Neuropsychiatr Genet	www.ncbi.nlm.nih.gov/pubmed/26198764	Genome-wide association study of schizophrenia in Ashkenazi Jews.	Schizophrenia	592 Ashkenazi Jewish ancestry cases, 505 Ashkenazi Jewish ancestry controls, 36,989 cases, 113,075 controls	NA	11q22.3	11	106620055	LINC02719 - GUCY1A2	rs61903125-G	rs61903125	61903125	intergenic_variant	8e-06	5.09691	Illumina [7158791] (imputed)	schizophrenia	http://purl.obolibrary.org/obo/MONDO_0005090	GCST003048	Genome-wide genotyping array
26198764	Goes FS	Am J Med Genet B Neuropsychiatr Genet	www.ncbi.nlm.nih.gov/pubmed/26198764	Genome-wide association study of schizophrenia in Ashkenazi Jews.	Schizophrenia	592 Ashkenazi Jewish ancestry cases, 505 Ashkenazi Jewish ancestry controls, 36,989 cases, 113,075 controls	NA	12q22	12	94855988	KRT19P2 - NDUFA12	rs61935443-C	rs61935443	61935443	intron_variant	7e-06	5.1549	Illumina [7158791] (imputed)	schizophrenia	http://purl.obolibrary.org/obo/MONDO_0005090	GCST003048	Genome-wide genotyping array
26198764	Goes FS	Am J Med Genet B Neuropsychiatr Genet	www.ncbi.nlm.nih.gov/pubmed/26198764	Genome-wide association study of schizophrenia in Ashkenazi Jews.	Schizophrenia	592 Ashkenazi Jewish ancestry cases, 505 Ashkenazi Jewish ancestry controls, 36,989 cases, 113,075 controls	NA	16q22.2	16	71362758	CALB2	rs62055045-G	rs62055045	62055045	intron_variant	1e-06	6	Illumina [7158791] (imputed)	schizophrenia	http://purl.obolibrary.org/obo/MONDO_0005090	GCST003048	Genome-wide genotyping array
26198764	Goes FS	Am J Med Genet B Neuropsychiatr Genet	www.ncbi.nlm.nih.gov/pubmed/26198764	Genome-wide association study of schizophrenia in Ashkenazi Jews.	Schizophrenia	592 Ashkenazi Jewish ancestry cases, 505 Ashkenazi Jewish ancestry controls, 36,989 cases, 113,075 controls	NA	17q11.2	17	32308096	RHBDL3	rs62064224-G	rs62064224	62064224	intron_variant	7e-06	5.1549	Illumina [7158791] (imputed)	schizophrenia	http://purl.obolibrary.org/obo/MONDO_0005090	GCST003048	Genome-wide genotyping array
26198764	Goes FS	Am J Med Genet B Neuropsychiatr Genet	www.ncbi.nlm.nih.gov/pubmed/26198764	Genome-wide association study of schizophrenia in Ashkenazi Jews.	Schizophrenia	592 Ashkenazi Jewish ancestry cases, 505 Ashkenazi Jewish ancestry controls, 36,989 cases, 113,075 controls	NA	2q32.1	2	184862626	ZNF804A	rs62200787-T	rs62200787	62200787	intron_variant	2e-08	7.69897	Illumina [7158791] (imputed)	schizophrenia	http://purl.obolibrary.org/obo/MONDO_0005090	GCST003048	Genome-wide genotyping array
26198764	Goes FS	Am J Med Genet B Neuropsychiatr Genet	www.ncbi.nlm.nih.gov/pubmed/26198764	Genome-wide association study of schizophrenia in Ashkenazi Jews.	Schizophrenia	592 Ashkenazi Jewish ancestry cases, 505 Ashkenazi Jewish ancestry controls, 36,989 cases, 113,075 controls	NA	3p13	3	71519926	FOXP1	rs62244881-T	rs62244881	62244881	intron_variant	3e-07	6.52288	Illumina [7158791] (imputed)	schizophrenia	http://purl.obolibrary.org/obo/MONDO_0005090	GCST003048	Genome-wide genotyping array
26198764	Goes FS	Am J Med Genet B Neuropsychiatr Genet	www.ncbi.nlm.nih.gov/pubmed/26198764	Genome-wide association study of schizophrenia in Ashkenazi Jews.	Schizophrenia	592 Ashkenazi Jewish ancestry cases, 505 Ashkenazi Jewish ancestry controls, 36,989 cases, 113,075 controls	NA	4p15.31	4	19361370	LINC02438	rs62296447-T	rs62296447	62296447	intron_variant	6e-06	5.22185	Illumina [7158791] (imputed)	schizophrenia	http://purl.obolibrary.org/obo/MONDO_0005090	GCST003048	Genome-wide genotyping array
26198764	Goes FS	Am J Med Genet B Neuropsychiatr Genet	www.ncbi.nlm.nih.gov/pubmed/26198764	Genome-wide association study of schizophrenia in Ashkenazi Jews.	Schizophrenia	592 Ashkenazi Jewish ancestry cases, 505 Ashkenazi Jewish ancestry controls, 36,989 cases, 113,075 controls	NA	5q13.1	5	68360793	PIK3R1 - LINC02198	rs62355986-C	rs62355986	62355986	intergenic_variant	2e-06	5.69897	Illumina [7158791] (imputed)	schizophrenia	http://purl.obolibrary.org/obo/MONDO_0005090	GCST003048	Genome-wide genotyping array
26198764	Goes FS	Am J Med Genet B Neuropsychiatr Genet	www.ncbi.nlm.nih.gov/pubmed/26198764	Genome-wide association study of schizophrenia in Ashkenazi Jews.	Schizophrenia	592 Ashkenazi Jewish ancestry cases, 505 Ashkenazi Jewish ancestry controls, 36,989 cases, 113,075 controls	NA	5q14.3	5	89448145	MEF2C-AS1	rs62378245-C	rs62378245	62378245	intron_variant	1e-08	8	Illumina [7158791] (imputed)	schizophrenia	http://purl.obolibrary.org/obo/MONDO_0005090	GCST003048	Genome-wide genotyping array
26198764	Goes FS	Am J Med Genet B Neuropsychiatr Genet	www.ncbi.nlm.nih.gov/pubmed/26198764	Genome-wide association study of schizophrenia in Ashkenazi Jews.	Schizophrenia	592 Ashkenazi Jewish ancestry cases, 505 Ashkenazi Jewish ancestry controls, 36,989 cases, 113,075 controls	NA	6p22.2	6	25371141	CMAHP, CARMIL1	rs62392365-A	rs62392365	62392365	intron_variant	4e-15	14.3979	Illumina [7158791] (imputed)	schizophrenia	http://purl.obolibrary.org/obo/MONDO_0005090	GCST003048	Genome-wide genotyping array
26198764	Goes FS	Am J Med Genet B Neuropsychiatr Genet	www.ncbi.nlm.nih.gov/pubmed/26198764	Genome-wide association study of schizophrenia in Ashkenazi Jews.	Schizophrenia	592 Ashkenazi Jewish ancestry cases, 505 Ashkenazi Jewish ancestry controls, 36,989 cases, 113,075 controls	NA	6p22.2	6	26947221	POM121L6P - LINC00240	rs62402013-G	rs62402013	62402013	intron_variant	4e-11	10.3979	Illumina [7158791] (imputed)	schizophrenia	http://purl.obolibrary.org/obo/MONDO_0005090	GCST003048	Genome-wide genotyping array
26198764	Goes FS	Am J Med Genet B Neuropsychiatr Genet	www.ncbi.nlm.nih.gov/pubmed/26198764	Genome-wide association study of schizophrenia in Ashkenazi Jews.	Schizophrenia	592 Ashkenazi Jewish ancestry cases, 505 Ashkenazi Jewish ancestry controls, 36,989 cases, 113,075 controls	NA	9p21.2	9	27135720	TEK	rs62544595-G	rs62544595	62544595	intron_variant	6e-06	5.22185	Illumina [7158791] (imputed)	schizophrenia	http://purl.obolibrary.org/obo/MONDO_0005090	GCST003048	Genome-wide genotyping array
26198764	Goes FS	Am J Med Genet B Neuropsychiatr Genet	www.ncbi.nlm.nih.gov/pubmed/26198764	Genome-wide association study of schizophrenia in Ashkenazi Jews.	Schizophrenia	592 Ashkenazi Jewish ancestry cases, 505 Ashkenazi Jewish ancestry controls, 36,989 cases, 113,075 controls	NA	12p13.33	12	2404946	CACNA1C	rs12823424-A	rs12823424	12823424	intron_variant	5e-09	8.30103	Illumina [7158791] (imputed)	schizophrenia	http://purl.obolibrary.org/obo/MONDO_0005090	GCST003048	Genome-wide genotyping array
26198764	Goes FS	Am J Med Genet B Neuropsychiatr Genet	www.ncbi.nlm.nih.gov/pubmed/26198764	Genome-wide association study of schizophrenia in Ashkenazi Jews.	Schizophrenia	592 Ashkenazi Jewish ancestry cases, 505 Ashkenazi Jewish ancestry controls, 36,989 cases, 113,075 controls	NA	12q13.3	12	57228588	NXPH4 - SHMT2	rs12826178-G	rs12826178	12826178	intergenic_variant	1e-11	11	Illumina [7158791] (imputed)	schizophrenia	http://purl.obolibrary.org/obo/MONDO_0005090	GCST003048	Genome-wide genotyping array
26198764	Goes FS	Am J Med Genet B Neuropsychiatr Genet	www.ncbi.nlm.nih.gov/pubmed/26198764	Genome-wide association study of schizophrenia in Ashkenazi Jews.	Schizophrenia	592 Ashkenazi Jewish ancestry cases, 505 Ashkenazi Jewish ancestry controls, 36,989 cases, 113,075 controls	NA	13q22.1	13	73751362	KLF12	rs12877581-C	rs12877581	12877581	intron_variant	4e-07	6.39794	Illumina [7158791] (imputed)	schizophrenia	http://purl.obolibrary.org/obo/MONDO_0005090	GCST003048	Genome-wide genotyping array
26198764	Goes FS	Am J Med Genet B Neuropsychiatr Genet	www.ncbi.nlm.nih.gov/pubmed/26198764	Genome-wide association study of schizophrenia in Ashkenazi Jews.	Schizophrenia	592 Ashkenazi Jewish ancestry cases, 505 Ashkenazi Jewish ancestry controls, 36,989 cases, 113,075 controls	NA	14q12	14	32834334	AKAP6	rs12883788-T	rs12883788	12883788	3_prime_UTR_variant	3e-07	6.52288	Illumina [7158791] (imputed)	schizophrenia	http://purl.obolibrary.org/obo/MONDO_0005090	GCST003048	Genome-wide genotyping array
26198764	Goes FS	Am J Med Genet B Neuropsychiatr Genet	www.ncbi.nlm.nih.gov/pubmed/26198764	Genome-wide association study of schizophrenia in Ashkenazi Jews.	Schizophrenia	592 Ashkenazi Jewish ancestry cases, 505 Ashkenazi Jewish ancestry controls, 36,989 cases, 113,075 controls	NA	14q31.3	14	85099583	RNU6-976P - LINC02329	rs12887386-A	rs12887386	12887386	intergenic_variant	7e-06	5.1549	Illumina [7158791] (imputed)	schizophrenia	http://purl.obolibrary.org/obo/MONDO_0005090	GCST003048	Genome-wide genotyping array
26198764	Goes FS	Am J Med Genet B Neuropsychiatr Genet	www.ncbi.nlm.nih.gov/pubmed/26198764	Genome-wide association study of schizophrenia in Ashkenazi Jews.	Schizophrenia	592 Ashkenazi Jewish ancestry cases, 505 Ashkenazi Jewish ancestry controls, 36,989 cases, 113,075 controls	NA	14q32.33	14	103580497	KLC1, COA8	rs12887734-T	rs12887734	12887734	intron_variant	2e-13	12.699	Illumina [7158791] (imputed)	schizophrenia	http://purl.obolibrary.org/obo/MONDO_0005090	GCST003048	Genome-wide genotyping array
26198764	Goes FS	Am J Med Genet B Neuropsychiatr Genet	www.ncbi.nlm.nih.gov/pubmed/26198764	Genome-wide association study of schizophrenia in Ashkenazi Jews.	Schizophrenia	592 Ashkenazi Jewish ancestry cases, 505 Ashkenazi Jewish ancestry controls, 36,989 cases, 113,075 controls	NA	15q22.2	15	61562464	RORA - LINC02349	rs12903146-A	rs12903146	12903146	intron_variant	4e-10	9.39794	Illumina [7158791] (imputed)	schizophrenia	http://purl.obolibrary.org/obo/MONDO_0005090	GCST003048	Genome-wide genotyping array
26198764	Goes FS	Am J Med Genet B Neuropsychiatr Genet	www.ncbi.nlm.nih.gov/pubmed/26198764	Genome-wide association study of schizophrenia in Ashkenazi Jews.	Schizophrenia	592 Ashkenazi Jewish ancestry cases, 505 Ashkenazi Jewish ancestry controls, 36,989 cases, 113,075 controls	NA	15q25.2	15	84664594	NMB - SEC11A	rs12908161-A	rs12908161	12908161	intergenic_variant	5e-10	9.30103	Illumina [7158791] (imputed)	schizophrenia	http://purl.obolibrary.org/obo/MONDO_0005090	GCST003048	Genome-wide genotyping array
26198764	Goes FS	Am J Med Genet B Neuropsychiatr Genet	www.ncbi.nlm.nih.gov/pubmed/26198764	Genome-wide association study of schizophrenia in Ashkenazi Jews.	Schizophrenia	592 Ashkenazi Jewish ancestry cases, 505 Ashkenazi Jewish ancestry controls, 36,989 cases, 113,075 controls	NA	15q21.3	15	58446224	LIPC-AS1, LIPC, ALDH1A2	rs12914626-C	rs12914626	12914626	intron_variant	1e-06	6	Illumina [7158791] (imputed)	schizophrenia	http://purl.obolibrary.org/obo/MONDO_0005090	GCST003048	Genome-wide genotyping array
26198764	Goes FS	Am J Med Genet B Neuropsychiatr Genet	www.ncbi.nlm.nih.gov/pubmed/26198764	Genome-wide association study of schizophrenia in Ashkenazi Jews.	Schizophrenia	592 Ashkenazi Jewish ancestry cases, 505 Ashkenazi Jewish ancestry controls, 36,989 cases, 113,075 controls	NA	17q22	17	57665916	MSI2	rs12938078-A	rs12938078	12938078	intron_variant	2e-06	5.69897	Illumina [7158791] (imputed)	schizophrenia	http://purl.obolibrary.org/obo/MONDO_0005090	GCST003048	Genome-wide genotyping array
26198764	Goes FS	Am J Med Genet B Neuropsychiatr Genet	www.ncbi.nlm.nih.gov/pubmed/26198764	Genome-wide association study of schizophrenia in Ashkenazi Jews.	Schizophrenia	592 Ashkenazi Jewish ancestry cases, 505 Ashkenazi Jewish ancestry controls, 36,989 cases, 113,075 controls	NA	2q22.3	2	144383974	ZEB2	rs12991836-C	rs12991836	12991836	intergenic_variant	4e-07	6.39794	Illumina [7158791] (imputed)	schizophrenia	http://purl.obolibrary.org/obo/MONDO_0005090	GCST003048	Genome-wide genotyping array
26198764	Goes FS	Am J Med Genet B Neuropsychiatr Genet	www.ncbi.nlm.nih.gov/pubmed/26198764	Genome-wide association study of schizophrenia in Ashkenazi Jews.	Schizophrenia	592 Ashkenazi Jewish ancestry cases, 505 Ashkenazi Jewish ancestry controls, 36,989 cases, 113,075 controls	NA	2p11.2	2	86747195	RMND5A	rs12997796-A	rs12997796	12997796	intron_variant	2e-06	5.69897	Illumina [7158791] (imputed)	schizophrenia	http://purl.obolibrary.org/obo/MONDO_0005090	GCST003048	Genome-wide genotyping array
26198764	Goes FS	Am J Med Genet B Neuropsychiatr Genet	www.ncbi.nlm.nih.gov/pubmed/26198764	Genome-wide association study of schizophrenia in Ashkenazi Jews.	Schizophrenia	592 Ashkenazi Jewish ancestry cases, 505 Ashkenazi Jewish ancestry controls, 36,989 cases, 113,075 controls	NA					rs13004237-G	rs13004237	13004237		4e-06	5.39794	Illumina [7158791] (imputed)	schizophrenia	http://purl.obolibrary.org/obo/MONDO_0005090	GCST003048	Genome-wide genotyping array
26198764	Goes FS	Am J Med Genet B Neuropsychiatr Genet	www.ncbi.nlm.nih.gov/pubmed/26198764	Genome-wide association study of schizophrenia in Ashkenazi Jews.	Schizophrenia	592 Ashkenazi Jewish ancestry cases, 505 Ashkenazi Jewish ancestry controls, 36,989 cases, 113,075 controls	NA	2q24.1	2	155988248	RNU6-546P - LINC01876	rs13017997-T	rs13017997	13017997	intergenic_variant	4e-06	5.39794	Illumina [7158791] (imputed)	schizophrenia	http://purl.obolibrary.org/obo/MONDO_0005090	GCST003048	Genome-wide genotyping array
26198764	Goes FS	Am J Med Genet B Neuropsychiatr Genet	www.ncbi.nlm.nih.gov/pubmed/26198764	Genome-wide association study of schizophrenia in Ashkenazi Jews.	Schizophrenia	592 Ashkenazi Jewish ancestry cases, 505 Ashkenazi Jewish ancestry controls, 36,989 cases, 113,075 controls	NA	2p12	2	76228042	SUCLA2P2 - PNPP1	rs13027106-C	rs13027106	13027106	intron_variant	3e-07	6.52288	Illumina [7158791] (imputed)	schizophrenia	http://purl.obolibrary.org/obo/MONDO_0005090	GCST003048	Genome-wide genotyping array
26198764	Goes FS	Am J Med Genet B Neuropsychiatr Genet	www.ncbi.nlm.nih.gov/pubmed/26198764	Genome-wide association study of schizophrenia in Ashkenazi Jews.	Schizophrenia	592 Ashkenazi Jewish ancestry cases, 505 Ashkenazi Jewish ancestry controls, 36,989 cases, 113,075 controls	NA	3q26.33	3	180881530	FXR1	rs13096210-C	rs13096210	13096210	intergenic_variant	4e-11	10.3979	Illumina [7158791] (imputed)	schizophrenia	http://purl.obolibrary.org/obo/MONDO_0005090	GCST003048	Genome-wide genotyping array
26198764	Goes FS	Am J Med Genet B Neuropsychiatr Genet	www.ncbi.nlm.nih.gov/pubmed/26198764	Genome-wide association study of schizophrenia in Ashkenazi Jews.	Schizophrenia	592 Ashkenazi Jewish ancestry cases, 505 Ashkenazi Jewish ancestry controls, 36,989 cases, 113,075 controls	NA	4q24	4	102267552	SLC39A8	rs13107325-T	rs13107325	13107325	missense_variant	2e-12	11.699	Illumina [7158791] (imputed)	schizophrenia	http://purl.obolibrary.org/obo/MONDO_0005090	GCST003048	Genome-wide genotyping array
26198764	Goes FS	Am J Med Genet B Neuropsychiatr Genet	www.ncbi.nlm.nih.gov/pubmed/26198764	Genome-wide association study of schizophrenia in Ashkenazi Jews.	Schizophrenia	592 Ashkenazi Jewish ancestry cases, 505 Ashkenazi Jewish ancestry controls, 36,989 cases, 113,075 controls	NA	4p11	4	48468279	SLAIN2 - SLC10A4	rs13110633-C	rs13110633	13110633	intergenic_variant	5e-06	5.30103	Illumina [7158791] (imputed)	schizophrenia	http://purl.obolibrary.org/obo/MONDO_0005090	GCST003048	Genome-wide genotyping array
26198764	Goes FS	Am J Med Genet B Neuropsychiatr Genet	www.ncbi.nlm.nih.gov/pubmed/26198764	Genome-wide association study of schizophrenia in Ashkenazi Jews.	Schizophrenia	592 Ashkenazi Jewish ancestry cases, 505 Ashkenazi Jewish ancestry controls, 36,989 cases, 113,075 controls	NA	4q24	4	101920448	BANK1	rs13119516-A	rs13119516	13119516	intron_variant	5e-06	5.30103	Illumina [7158791] (imputed)	schizophrenia	http://purl.obolibrary.org/obo/MONDO_0005090	GCST003048	Genome-wide genotyping array
26198764	Goes FS	Am J Med Genet B Neuropsychiatr Genet	www.ncbi.nlm.nih.gov/pubmed/26198764	Genome-wide association study of schizophrenia in Ashkenazi Jews.	Schizophrenia	592 Ashkenazi Jewish ancestry cases, 505 Ashkenazi Jewish ancestry controls, 36,989 cases, 113,075 controls	NA	5q31.3	5	140767314	VTRNA1-3 - PCDHA1	rs13168670-T	rs13168670	13168670	intergenic_variant	4e-07	6.39794	Illumina [7158791] (imputed)	schizophrenia	http://purl.obolibrary.org/obo/MONDO_0005090	GCST003048	Genome-wide genotyping array
26198764	Goes FS	Am J Med Genet B Neuropsychiatr Genet	www.ncbi.nlm.nih.gov/pubmed/26198764	Genome-wide association study of schizophrenia in Ashkenazi Jews.	Schizophrenia	592 Ashkenazi Jewish ancestry cases, 505 Ashkenazi Jewish ancestry controls, 36,989 cases, 113,075 controls	NA	5q33.2	5	153519972	GRIA1	rs13170232-T	rs13170232	13170232	intron_variant	5e-08	7.30103	Illumina [7158791] (imputed)	schizophrenia	http://purl.obolibrary.org/obo/MONDO_0005090	GCST003048	Genome-wide genotyping array
26198764	Goes FS	Am J Med Genet B Neuropsychiatr Genet	www.ncbi.nlm.nih.gov/pubmed/26198764	Genome-wide association study of schizophrenia in Ashkenazi Jews.	Schizophrenia	592 Ashkenazi Jewish ancestry cases, 505 Ashkenazi Jewish ancestry controls, 36,989 cases, 113,075 controls	NA	5p13.2	5	36370194	RANBP3L - RNA5SP181	rs13176547-T	rs13176547	13176547	intergenic_variant	1e-06	6	Illumina [7158791] (imputed)	schizophrenia	http://purl.obolibrary.org/obo/MONDO_0005090	GCST003048	Genome-wide genotyping array
26198764	Goes FS	Am J Med Genet B Neuropsychiatr Genet	www.ncbi.nlm.nih.gov/pubmed/26198764	Genome-wide association study of schizophrenia in Ashkenazi Jews.	Schizophrenia	592 Ashkenazi Jewish ancestry cases, 505 Ashkenazi Jewish ancestry controls, 36,989 cases, 113,075 controls	NA	6p22.2	6	25874195	SLC17A3	rs13198474-G	rs13198474	13198474	5_prime_UTR_variant	3e-20	19.5229	Illumina [7158791] (imputed)	schizophrenia	http://purl.obolibrary.org/obo/MONDO_0005090	GCST003048	Genome-wide genotyping array
26198764	Goes FS	Am J Med Genet B Neuropsychiatr Genet	www.ncbi.nlm.nih.gov/pubmed/26198764	Genome-wide association study of schizophrenia in Ashkenazi Jews.	Schizophrenia	592 Ashkenazi Jewish ancestry cases, 505 Ashkenazi Jewish ancestry controls, 36,989 cases, 113,075 controls	NA	6p22.1	6	27287188	POM121L2	rs13217239-T	rs13217239	13217239	intergenic_variant	4e-15	14.3979	Illumina [7158791] (imputed)	schizophrenia	http://purl.obolibrary.org/obo/MONDO_0005090	GCST003048	Genome-wide genotyping array
26198764	Goes FS	Am J Med Genet B Neuropsychiatr Genet	www.ncbi.nlm.nih.gov/pubmed/26198764	Genome-wide association study of schizophrenia in Ashkenazi Jews.	Schizophrenia	592 Ashkenazi Jewish ancestry cases, 505 Ashkenazi Jewish ancestry controls, 36,989 cases, 113,075 controls	NA	6p22.1	6	28338894	ZSCAN31	rs13217619-T	rs13217619	13217619	intron_variant	2e-29	28.699	Illumina [7158791] (imputed)	schizophrenia	http://purl.obolibrary.org/obo/MONDO_0005090	GCST003048	Genome-wide genotyping array
26198764	Goes FS	Am J Med Genet B Neuropsychiatr Genet	www.ncbi.nlm.nih.gov/pubmed/26198764	Genome-wide association study of schizophrenia in Ashkenazi Jews.	Schizophrenia	592 Ashkenazi Jewish ancestry cases, 505 Ashkenazi Jewish ancestry controls, 36,989 cases, 113,075 controls	NA	14q32.32	14	103345983	EIF5 - HMGB3P26	rs12432904-G	rs12432904	12432904	regulatory_region_variant	4e-06	5.39794	Illumina [7158791] (imputed)	schizophrenia	http://purl.obolibrary.org/obo/MONDO_0005090	GCST003048	Genome-wide genotyping array
26198764	Goes FS	Am J Med Genet B Neuropsychiatr Genet	www.ncbi.nlm.nih.gov/pubmed/26198764	Genome-wide association study of schizophrenia in Ashkenazi Jews.	Schizophrenia	592 Ashkenazi Jewish ancestry cases, 505 Ashkenazi Jewish ancestry controls, 36,989 cases, 113,075 controls	NA	16q21	16	58637911	CNOT1 - SLC38A7	rs12446487-C	rs12446487	12446487	intergenic_variant	1e-08	8	Illumina [7158791] (imputed)	schizophrenia	http://purl.obolibrary.org/obo/MONDO_0005090	GCST003048	Genome-wide genotyping array
26198764	Goes FS	Am J Med Genet B Neuropsychiatr Genet	www.ncbi.nlm.nih.gov/pubmed/26198764	Genome-wide association study of schizophrenia in Ashkenazi Jews.	Schizophrenia	592 Ashkenazi Jewish ancestry cases, 505 Ashkenazi Jewish ancestry controls, 36,989 cases, 113,075 controls	NA	16p13.3	16	7694178	RBFOX1	rs12447542-A	rs12447542	12447542	intron_variant	7e-07	6.1549	Illumina [7158791] (imputed)	schizophrenia	http://purl.obolibrary.org/obo/MONDO_0005090	GCST003048	Genome-wide genotyping array
26198764	Goes FS	Am J Med Genet B Neuropsychiatr Genet	www.ncbi.nlm.nih.gov/pubmed/26198764	Genome-wide association study of schizophrenia in Ashkenazi Jews.	Schizophrenia	592 Ashkenazi Jewish ancestry cases, 505 Ashkenazi Jewish ancestry controls, 36,989 cases, 113,075 controls	NA	16q24.3	16	89806562	FANCA	rs12449000-T	rs12449000	12449000	intron_variant	5e-06	5.30103	Illumina [7158791] (imputed)	schizophrenia	http://purl.obolibrary.org/obo/MONDO_0005090	GCST003048	Genome-wide genotyping array
26198764	Goes FS	Am J Med Genet B Neuropsychiatr Genet	www.ncbi.nlm.nih.gov/pubmed/26198764	Genome-wide association study of schizophrenia in Ashkenazi Jews.	Schizophrenia	592 Ashkenazi Jewish ancestry cases, 505 Ashkenazi Jewish ancestry controls, 36,989 cases, 113,075 controls	NA	2p23.2	2	27810671	MRPL33, RBKS	rs12474906-A	rs12474906	12474906	intron_variant	4e-08	7.39794	Illumina [7158791] (imputed)	schizophrenia	http://purl.obolibrary.org/obo/MONDO_0005090	GCST003048	Genome-wide genotyping array
26198764	Goes FS	Am J Med Genet B Neuropsychiatr Genet	www.ncbi.nlm.nih.gov/pubmed/26198764	Genome-wide association study of schizophrenia in Ashkenazi Jews.	Schizophrenia	592 Ashkenazi Jewish ancestry cases, 505 Ashkenazi Jewish ancestry controls, 36,989 cases, 113,075 controls	NA	2q31.2	2	179470242	ZNF385B	rs12478234-A	rs12478234	12478234	intron_variant	1e-06	6	Illumina [7158791] (imputed)	schizophrenia	http://purl.obolibrary.org/obo/MONDO_0005090	GCST003048	Genome-wide genotyping array
26198764	Goes FS	Am J Med Genet B Neuropsychiatr Genet	www.ncbi.nlm.nih.gov/pubmed/26198764	Genome-wide association study of schizophrenia in Ashkenazi Jews.	Schizophrenia	592 Ashkenazi Jewish ancestry cases, 505 Ashkenazi Jewish ancestry controls, 36,989 cases, 113,075 controls	NA	3p12.2	3	80865258	LINC02050	rs12487279-C	rs12487279	12487279	intron_variant	8e-06	5.09691	Illumina [7158791] (imputed)	schizophrenia	http://purl.obolibrary.org/obo/MONDO_0005090	GCST003048	Genome-wide genotyping array
26198764	Goes FS	Am J Med Genet B Neuropsychiatr Genet	www.ncbi.nlm.nih.gov/pubmed/26198764	Genome-wide association study of schizophrenia in Ashkenazi Jews.	Schizophrenia	592 Ashkenazi Jewish ancestry cases, 505 Ashkenazi Jewish ancestry controls, 36,989 cases, 113,075 controls	NA	4q34.2	4	175810250	GPM6A-DT, GPM6A	rs12498839-A	rs12498839	12498839	intron_variant	2e-06	5.69897	Illumina [7158791] (imputed)	schizophrenia	http://purl.obolibrary.org/obo/MONDO_0005090	GCST003048	Genome-wide genotyping array
26198764	Goes FS	Am J Med Genet B Neuropsychiatr Genet	www.ncbi.nlm.nih.gov/pubmed/26198764	Genome-wide association study of schizophrenia in Ashkenazi Jews.	Schizophrenia	592 Ashkenazi Jewish ancestry cases, 505 Ashkenazi Jewish ancestry controls, 36,989 cases, 113,075 controls	NA	4q35.1	4	182693431	TENM3	rs12510251-A	rs12510251	12510251	intron_variant	1e-07	7	Illumina [7158791] (imputed)	schizophrenia	http://purl.obolibrary.org/obo/MONDO_0005090	GCST003048	Genome-wide genotyping array
26198764	Goes FS	Am J Med Genet B Neuropsychiatr Genet	www.ncbi.nlm.nih.gov/pubmed/26198764	Genome-wide association study of schizophrenia in Ashkenazi Jews.	Schizophrenia	592 Ashkenazi Jewish ancestry cases, 505 Ashkenazi Jewish ancestry controls, 36,989 cases, 113,075 controls	NA	10p11.22	10	32004006	RN7SL825P - KIF5B	rs1251350-C	rs1251350	1251350	intergenic_variant	4e-06	5.39794	Illumina [7158791] (imputed)	schizophrenia	http://purl.obolibrary.org/obo/MONDO_0005090	GCST003048	Genome-wide genotyping array
26198764	Goes FS	Am J Med Genet B Neuropsychiatr Genet	www.ncbi.nlm.nih.gov/pubmed/26198764	Genome-wide association study of schizophrenia in Ashkenazi Jews.	Schizophrenia	592 Ashkenazi Jewish ancestry cases, 505 Ashkenazi Jewish ancestry controls, 36,989 cases, 113,075 controls	NA	5q15	5	96170382	CAST, CAST	rs12519062-C	rs12519062	12519062	intron_variant	5e-06	5.30103	Illumina [7158791] (imputed)	schizophrenia	http://purl.obolibrary.org/obo/MONDO_0005090	GCST003048	Genome-wide genotyping array
26198764	Goes FS	Am J Med Genet B Neuropsychiatr Genet	www.ncbi.nlm.nih.gov/pubmed/26198764	Genome-wide association study of schizophrenia in Ashkenazi Jews.	Schizophrenia	592 Ashkenazi Jewish ancestry cases, 505 Ashkenazi Jewish ancestry controls, 36,989 cases, 113,075 controls	NA	5q33.2	5	153418096	LINC01470 - GRIA1	rs12522290-C	rs12522290	12522290	intergenic_variant	5e-08	7.30103	Illumina [7158791] (imputed)	schizophrenia	http://purl.obolibrary.org/obo/MONDO_0005090	GCST003048	Genome-wide genotyping array
26198764	Goes FS	Am J Med Genet B Neuropsychiatr Genet	www.ncbi.nlm.nih.gov/pubmed/26198764	Genome-wide association study of schizophrenia in Ashkenazi Jews.	Schizophrenia	592 Ashkenazi Jewish ancestry cases, 505 Ashkenazi Jewish ancestry controls, 36,989 cases, 113,075 controls	NA	7q22.3	7	105670146	ATXN7L1	rs12540205-C	rs12540205	12540205	intron_variant	5e-06	5.30103	Illumina [7158791] (imputed)	schizophrenia	http://purl.obolibrary.org/obo/MONDO_0005090	GCST003048	Genome-wide genotyping array
26198764	Goes FS	Am J Med Genet B Neuropsychiatr Genet	www.ncbi.nlm.nih.gov/pubmed/26198764	Genome-wide association study of schizophrenia in Ashkenazi Jews.	Schizophrenia	592 Ashkenazi Jewish ancestry cases, 505 Ashkenazi Jewish ancestry controls, 36,989 cases, 113,075 controls	NA	8p23.1	8	10392538	MSRA	rs12541491-T	rs12541491	12541491	intron_variant	3e-07	6.52288	Illumina [7158791] (imputed)	schizophrenia	http://purl.obolibrary.org/obo/MONDO_0005090	GCST003048	Genome-wide genotyping array
26198764	Goes FS	Am J Med Genet B Neuropsychiatr Genet	www.ncbi.nlm.nih.gov/pubmed/26198764	Genome-wide association study of schizophrenia in Ashkenazi Jews.	Schizophrenia	592 Ashkenazi Jewish ancestry cases, 505 Ashkenazi Jewish ancestry controls, 36,989 cases, 113,075 controls	NA	9q22.31	9	93507955	FAM120A	rs12554020-C	rs12554020	12554020	intron_variant	6e-06	5.22185	Illumina [7158791] (imputed)	schizophrenia	http://purl.obolibrary.org/obo/MONDO_0005090	GCST003048	Genome-wide genotyping array
26198764	Goes FS	Am J Med Genet B Neuropsychiatr Genet	www.ncbi.nlm.nih.gov/pubmed/26198764	Genome-wide association study of schizophrenia in Ashkenazi Jews.	Schizophrenia	592 Ashkenazi Jewish ancestry cases, 505 Ashkenazi Jewish ancestry controls, 36,989 cases, 113,075 controls	NA	15q26.1	15	89356393	POLG-DT - MIR9-3HG	rs12595305-T	rs12595305	12595305	intron_variant	4e-06	5.39794	Illumina [7158791] (imputed)	schizophrenia	http://purl.obolibrary.org/obo/MONDO_0005090	GCST003048	Genome-wide genotyping array
26198764	Goes FS	Am J Med Genet B Neuropsychiatr Genet	www.ncbi.nlm.nih.gov/pubmed/26198764	Genome-wide association study of schizophrenia in Ashkenazi Jews.	Schizophrenia	592 Ashkenazi Jewish ancestry cases, 505 Ashkenazi Jewish ancestry controls, 36,989 cases, 113,075 controls	NA	5q33.3	5	156348065	SGCD	rs12652777-T	rs12652777	12652777	intron_variant	9e-06	5.04576	Illumina [7158791] (imputed)	schizophrenia	http://purl.obolibrary.org/obo/MONDO_0005090	GCST003048	Genome-wide genotyping array
26198764	Goes FS	Am J Med Genet B Neuropsychiatr Genet	www.ncbi.nlm.nih.gov/pubmed/26198764	Genome-wide association study of schizophrenia in Ashkenazi Jews.	Schizophrenia	592 Ashkenazi Jewish ancestry cases, 505 Ashkenazi Jewish ancestry controls, 36,989 cases, 113,075 controls	NA	7p22.3	7	1981360	MAD1L1	rs12668848-G	rs12668848	12668848	intron_variant	1e-13	13	Illumina [7158791] (imputed)	schizophrenia	http://purl.obolibrary.org/obo/MONDO_0005090	GCST003048	Genome-wide genotyping array
26198764	Goes FS	Am J Med Genet B Neuropsychiatr Genet	www.ncbi.nlm.nih.gov/pubmed/26198764	Genome-wide association study of schizophrenia in Ashkenazi Jews.	Schizophrenia	592 Ashkenazi Jewish ancestry cases, 505 Ashkenazi Jewish ancestry controls, 36,989 cases, 113,075 controls	NA	8p23.3	8	1085152	DLGAP2	rs12681288-A	rs12681288	12681288	intron_variant	2e-06	5.69897	Illumina [7158791] (imputed)	schizophrenia	http://purl.obolibrary.org/obo/MONDO_0005090	GCST003048	Genome-wide genotyping array
26198764	Goes FS	Am J Med Genet B Neuropsychiatr Genet	www.ncbi.nlm.nih.gov/pubmed/26198764	Genome-wide association study of schizophrenia in Ashkenazi Jews.	Schizophrenia	592 Ashkenazi Jewish ancestry cases, 505 Ashkenazi Jewish ancestry controls, 36,989 cases, 113,075 controls	NA	8p21.3	8	21463493	LINC03093 - GFRA2	rs12682527-C	rs12682527	12682527	intergenic_variant	5e-06	5.30103	Illumina [7158791] (imputed)	schizophrenia	http://purl.obolibrary.org/obo/MONDO_0005090	GCST003048	Genome-wide genotyping array
26198764	Goes FS	Am J Med Genet B Neuropsychiatr Genet	www.ncbi.nlm.nih.gov/pubmed/26198764	Genome-wide association study of schizophrenia in Ashkenazi Jews.	Schizophrenia	592 Ashkenazi Jewish ancestry cases, 505 Ashkenazi Jewish ancestry controls, 36,989 cases, 113,075 controls	NA	16p11.2	16	29928556	KCTD13-DT	rs12691307-A	rs12691307	12691307	non_coding_transcript_exon_variant	2e-10	9.69897	Illumina [7158791] (imputed)	schizophrenia	http://purl.obolibrary.org/obo/MONDO_0005090	GCST003048	Genome-wide genotyping array
26198764	Goes FS	Am J Med Genet B Neuropsychiatr Genet	www.ncbi.nlm.nih.gov/pubmed/26198764	Genome-wide association study of schizophrenia in Ashkenazi Jews.	Schizophrenia	592 Ashkenazi Jewish ancestry cases, 505 Ashkenazi Jewish ancestry controls, 36,989 cases, 113,075 controls	NA	2q31.3	2	179977187	CWC22	rs12693217-G	rs12693217	12693217	intron_variant	7e-06	5.1549	Illumina [7158791] (imputed)	schizophrenia	http://purl.obolibrary.org/obo/MONDO_0005090	GCST003048	Genome-wide genotyping array
26198764	Goes FS	Am J Med Genet B Neuropsychiatr Genet	www.ncbi.nlm.nih.gov/pubmed/26198764	Genome-wide association study of schizophrenia in Ashkenazi Jews.	Schizophrenia	592 Ashkenazi Jewish ancestry cases, 505 Ashkenazi Jewish ancestry controls, 36,989 cases, 113,075 controls	NA	7q21.12	7	86798310	GRM3, GRM3-AS1	rs12704290-G	rs12704290	12704290	intron_variant	7e-11	10.1549	Illumina [7158791] (imputed)	schizophrenia	http://purl.obolibrary.org/obo/MONDO_0005090	GCST003048	Genome-wide genotyping array
26198764	Goes FS	Am J Med Genet B Neuropsychiatr Genet	www.ncbi.nlm.nih.gov/pubmed/26198764	Genome-wide association study of schizophrenia in Ashkenazi Jews.	Schizophrenia	592 Ashkenazi Jewish ancestry cases, 505 Ashkenazi Jewish ancestry controls, 36,989 cases, 113,075 controls	NA	1p31.1	1	83848587	LINC01725	rs12723316-G	rs12723316	12723316	intron_variant	4e-06	5.39794	Illumina [7158791] (imputed)	schizophrenia	http://purl.obolibrary.org/obo/MONDO_0005090	GCST003048	Genome-wide genotyping array
26198764	Goes FS	Am J Med Genet B Neuropsychiatr Genet	www.ncbi.nlm.nih.gov/pubmed/26198764	Genome-wide association study of schizophrenia in Ashkenazi Jews.	Schizophrenia	592 Ashkenazi Jewish ancestry cases, 505 Ashkenazi Jewish ancestry controls, 36,989 cases, 113,075 controls	NA	1p31.1	1	73170208	KRT8P21 - RN7SKP19	rs12755164-A	rs12755164	12755164	intergenic_variant	4e-07	6.39794	Illumina [7158791] (imputed)	schizophrenia	http://purl.obolibrary.org/obo/MONDO_0005090	GCST003048	Genome-wide genotyping array
26198764	Goes FS	Am J Med Genet B Neuropsychiatr Genet	www.ncbi.nlm.nih.gov/pubmed/26198764	Genome-wide association study of schizophrenia in Ashkenazi Jews.	Schizophrenia	592 Ashkenazi Jewish ancestry cases, 505 Ashkenazi Jewish ancestry controls, 36,989 cases, 113,075 controls	NA	15q14	15	34367316	LPCAT4 - ACTG1P15	rs117799466-C	rs117799466	117799466	regulatory_region_variant	2e-06	5.69897	Illumina [7158791] (imputed)	schizophrenia	http://purl.obolibrary.org/obo/MONDO_0005090	GCST003048	Genome-wide genotyping array
26198764	Goes FS	Am J Med Genet B Neuropsychiatr Genet	www.ncbi.nlm.nih.gov/pubmed/26198764	Genome-wide association study of schizophrenia in Ashkenazi Jews.	Schizophrenia	592 Ashkenazi Jewish ancestry cases, 505 Ashkenazi Jewish ancestry controls, 36,989 cases, 113,075 controls	NA	8q24.3	8	143756977	IQANK1	rs11784536-A	rs11784536	11784536	intron_variant	5e-06	5.30103	Illumina [7158791] (imputed)	schizophrenia	http://purl.obolibrary.org/obo/MONDO_0005090	GCST003048	Genome-wide genotyping array
26198764	Goes FS	Am J Med Genet B Neuropsychiatr Genet	www.ncbi.nlm.nih.gov/pubmed/26198764	Genome-wide association study of schizophrenia in Ashkenazi Jews.	Schizophrenia	592 Ashkenazi Jewish ancestry cases, 505 Ashkenazi Jewish ancestry controls, 36,989 cases, 113,075 controls	NA	8q24.3	8	142649072	ARC - JRK	rs11785400-T	rs11785400	11785400	intergenic_variant	8e-07	6.09691	Illumina [7158791] (imputed)	schizophrenia	http://purl.obolibrary.org/obo/MONDO_0005090	GCST003048	Genome-wide genotyping array
26198764	Goes FS	Am J Med Genet B Neuropsychiatr Genet	www.ncbi.nlm.nih.gov/pubmed/26198764	Genome-wide association study of schizophrenia in Ashkenazi Jews.	Schizophrenia	592 Ashkenazi Jewish ancestry cases, 505 Ashkenazi Jewish ancestry controls, 36,989 cases, 113,075 controls	NA	9q33.3	9	126978004	RALGPS1	rs11790388-G	rs11790388	11790388	intron_variant	2e-06	5.69897	Illumina [7158791] (imputed)	schizophrenia	http://purl.obolibrary.org/obo/MONDO_0005090	GCST003048	Genome-wide genotyping array
26198764	Goes FS	Am J Med Genet B Neuropsychiatr Genet	www.ncbi.nlm.nih.gov/pubmed/26198764	Genome-wide association study of schizophrenia in Ashkenazi Jews.	Schizophrenia	592 Ashkenazi Jewish ancestry cases, 505 Ashkenazi Jewish ancestry controls, 36,989 cases, 113,075 controls	NA	1q42.13	1	230136877	GALNT2	rs11807834-A	rs11807834	11807834	intron_variant	8e-07	6.09691	Illumina [7158791] (imputed)	schizophrenia	http://purl.obolibrary.org/obo/MONDO_0005090	GCST003048	Genome-wide genotyping array
26198764	Goes FS	Am J Med Genet B Neuropsychiatr Genet	www.ncbi.nlm.nih.gov/pubmed/26198764	Genome-wide association study of schizophrenia in Ashkenazi Jews.	Schizophrenia	592 Ashkenazi Jewish ancestry cases, 505 Ashkenazi Jewish ancestry controls, 36,989 cases, 113,075 controls	NA	11q23.2	11	113949306	HTR3B - HTR3A	rs118162387-G	rs118162387	118162387	intron_variant	9e-06	5.04576	Illumina [7158791] (imputed)	schizophrenia	http://purl.obolibrary.org/obo/MONDO_0005090	GCST003048	Genome-wide genotyping array
26198764	Goes FS	Am J Med Genet B Neuropsychiatr Genet	www.ncbi.nlm.nih.gov/pubmed/26198764	Genome-wide association study of schizophrenia in Ashkenazi Jews.	Schizophrenia	592 Ashkenazi Jewish ancestry cases, 505 Ashkenazi Jewish ancestry controls, 36,989 cases, 113,075 controls	NA	18q21.2	18	55083457	CCDC68 - LINC01929	rs11874716-T	rs11874716	11874716	intron_variant	6e-11	10.2218	Illumina [7158791] (imputed)	schizophrenia	http://purl.obolibrary.org/obo/MONDO_0005090	GCST003048	Genome-wide genotyping array
26198764	Goes FS	Am J Med Genet B Neuropsychiatr Genet	www.ncbi.nlm.nih.gov/pubmed/26198764	Genome-wide association study of schizophrenia in Ashkenazi Jews.	Schizophrenia	592 Ashkenazi Jewish ancestry cases, 505 Ashkenazi Jewish ancestry controls, 36,989 cases, 113,075 controls	NA	14q12	14	29531199	RNU11-5P - PRKD1	rs1191551-T	rs1191551	1191551	intergenic_variant	8e-08	7.09691	Illumina [7158791] (imputed)	schizophrenia	http://purl.obolibrary.org/obo/MONDO_0005090	GCST003048	Genome-wide genotyping array
26198764	Goes FS	Am J Med Genet B Neuropsychiatr Genet	www.ncbi.nlm.nih.gov/pubmed/26198764	Genome-wide association study of schizophrenia in Ashkenazi Jews.	Schizophrenia	592 Ashkenazi Jewish ancestry cases, 505 Ashkenazi Jewish ancestry controls, 36,989 cases, 113,075 controls	NA	7q21.12	7	87170125	DMTF1	rs11982256-T	rs11982256	11982256	intron_variant	1e-07	7	Illumina [7158791] (imputed)	schizophrenia	http://purl.obolibrary.org/obo/MONDO_0005090	GCST003048	Genome-wide genotyping array
26198764	Goes FS	Am J Med Genet B Neuropsychiatr Genet	www.ncbi.nlm.nih.gov/pubmed/26198764	Genome-wide association study of schizophrenia in Ashkenazi Jews.	Schizophrenia	592 Ashkenazi Jewish ancestry cases, 505 Ashkenazi Jewish ancestry controls, 36,989 cases, 113,075 controls	NA	1q21.3	1	154877295	KCNN3 - PMVK	rs12069356-A	rs12069356	12069356	intergenic_variant	2e-06	5.69897	Illumina [7158791] (imputed)	schizophrenia	http://purl.obolibrary.org/obo/MONDO_0005090	GCST003048	Genome-wide genotyping array
26198764	Goes FS	Am J Med Genet B Neuropsychiatr Genet	www.ncbi.nlm.nih.gov/pubmed/26198764	Genome-wide association study of schizophrenia in Ashkenazi Jews.	Schizophrenia	592 Ashkenazi Jewish ancestry cases, 505 Ashkenazi Jewish ancestry controls, 36,989 cases, 113,075 controls	NA	1p34.2	1	43259573	EBNA1BP2	rs1210898-T	rs1210898	1210898	intron_variant	3e-06	5.52288	Illumina [7158791] (imputed)	schizophrenia	http://purl.obolibrary.org/obo/MONDO_0005090	GCST003048	Genome-wide genotyping array
26198764	Goes FS	Am J Med Genet B Neuropsychiatr Genet	www.ncbi.nlm.nih.gov/pubmed/26198764	Genome-wide association study of schizophrenia in Ashkenazi Jews.	Schizophrenia	592 Ashkenazi Jewish ancestry cases, 505 Ashkenazi Jewish ancestry controls, 36,989 cases, 113,075 controls	NA	1p31.3	1	65858829	PDE4B	rs12129719-A	rs12129719	12129719	intron_variant	1e-06	6	Illumina [7158791] (imputed)	schizophrenia	http://purl.obolibrary.org/obo/MONDO_0005090	GCST003048	Genome-wide genotyping array
26198764	Goes FS	Am J Med Genet B Neuropsychiatr Genet	www.ncbi.nlm.nih.gov/pubmed/26198764	Genome-wide association study of schizophrenia in Ashkenazi Jews.	Schizophrenia	592 Ashkenazi Jewish ancestry cases, 505 Ashkenazi Jewish ancestry controls, 36,989 cases, 113,075 controls	NA	1p21.3	1	98222135	LINC01776	rs12129731-T	rs12129731	12129731	intron_variant	6e-06	5.22185	Illumina [7158791] (imputed)	schizophrenia	http://purl.obolibrary.org/obo/MONDO_0005090	GCST003048	Genome-wide genotyping array
26198764	Goes FS	Am J Med Genet B Neuropsychiatr Genet	www.ncbi.nlm.nih.gov/pubmed/26198764	Genome-wide association study of schizophrenia in Ashkenazi Jews.	Schizophrenia	592 Ashkenazi Jewish ancestry cases, 505 Ashkenazi Jewish ancestry controls, 36,989 cases, 113,075 controls	NA	1p33	1	50106424	ELAVL4	rs12138061-A	rs12138061	12138061	intron_variant	6e-06	5.22185	Illumina [7158791] (imputed)	schizophrenia	http://purl.obolibrary.org/obo/MONDO_0005090	GCST003048	Genome-wide genotyping array
26198764	Goes FS	Am J Med Genet B Neuropsychiatr Genet	www.ncbi.nlm.nih.gov/pubmed/26198764	Genome-wide association study of schizophrenia in Ashkenazi Jews.	Schizophrenia	592 Ashkenazi Jewish ancestry cases, 505 Ashkenazi Jewish ancestry controls, 36,989 cases, 113,075 controls	NA	1q31.2	1	190971497	LINC01720 - HNRNPA1P46	rs12139672-G	rs12139672	12139672	intron_variant	4e-07	6.39794	Illumina [7158791] (imputed)	schizophrenia	http://purl.obolibrary.org/obo/MONDO_0005090	GCST003048	Genome-wide genotyping array
26198764	Goes FS	Am J Med Genet B Neuropsychiatr Genet	www.ncbi.nlm.nih.gov/pubmed/26198764	Genome-wide association study of schizophrenia in Ashkenazi Jews.	Schizophrenia	592 Ashkenazi Jewish ancestry cases, 505 Ashkenazi Jewish ancestry controls, 36,989 cases, 113,075 controls	NA	1p36.23	1	8329994	SLC45A1	rs12142465-C	rs12142465	12142465	intron_variant	2e-07	6.69897	Illumina [7158791] (imputed)	schizophrenia	http://purl.obolibrary.org/obo/MONDO_0005090	GCST003048	Genome-wide genotyping array
26198764	Goes FS	Am J Med Genet B Neuropsychiatr Genet	www.ncbi.nlm.nih.gov/pubmed/26198764	Genome-wide association study of schizophrenia in Ashkenazi Jews.	Schizophrenia	592 Ashkenazi Jewish ancestry cases, 505 Ashkenazi Jewish ancestry controls, 36,989 cases, 113,075 controls	NA	15q23	15	70296933	RNU6-745P - LINC02205	rs12148337-T	rs12148337	12148337	intron_variant	3e-08	7.52288	Illumina [7158791] (imputed)	schizophrenia	http://purl.obolibrary.org/obo/MONDO_0005090	GCST003048	Genome-wide genotyping array
26198764	Goes FS	Am J Med Genet B Neuropsychiatr Genet	www.ncbi.nlm.nih.gov/pubmed/26198764	Genome-wide association study of schizophrenia in Ashkenazi Jews.	Schizophrenia	592 Ashkenazi Jewish ancestry cases, 505 Ashkenazi Jewish ancestry controls, 36,989 cases, 113,075 controls	NA	6q15	6	92438623	U3 - LINC02531	rs12190758-G	rs12190758	12190758	intergenic_variant	3e-07	6.52288	Illumina [7158791] (imputed)	schizophrenia	http://purl.obolibrary.org/obo/MONDO_0005090	GCST003048	Genome-wide genotyping array
26198764	Goes FS	Am J Med Genet B Neuropsychiatr Genet	www.ncbi.nlm.nih.gov/pubmed/26198764	Genome-wide association study of schizophrenia in Ashkenazi Jews.	Schizophrenia	592 Ashkenazi Jewish ancestry cases, 505 Ashkenazi Jewish ancestry controls, 36,989 cases, 113,075 controls	NA	6q12	6	68309831	LINC02549	rs12193070-A	rs12193070	12193070	intron_variant	7e-06	5.1549	Illumina [7158791] (imputed)	schizophrenia	http://purl.obolibrary.org/obo/MONDO_0005090	GCST003048	Genome-wide genotyping array
26198764	Goes FS	Am J Med Genet B Neuropsychiatr Genet	www.ncbi.nlm.nih.gov/pubmed/26198764	Genome-wide association study of schizophrenia in Ashkenazi Jews.	Schizophrenia	592 Ashkenazi Jewish ancestry cases, 505 Ashkenazi Jewish ancestry controls, 36,989 cases, 113,075 controls	NA	6q14.2	6	83463309	ME1 - PRSS35	rs12195417-C	rs12195417	12195417	intron_variant	5e-06	5.30103	Illumina [7158791] (imputed)	schizophrenia	http://purl.obolibrary.org/obo/MONDO_0005090	GCST003048	Genome-wide genotyping array
26198764	Goes FS	Am J Med Genet B Neuropsychiatr Genet	www.ncbi.nlm.nih.gov/pubmed/26198764	Genome-wide association study of schizophrenia in Ashkenazi Jews.	Schizophrenia	592 Ashkenazi Jewish ancestry cases, 505 Ashkenazi Jewish ancestry controls, 36,989 cases, 113,075 controls	NA	5q23.2	5	127878652	CCDC192	rs12332385-T	rs12332385	12332385	intron_variant	2e-06	5.69897	Illumina [7158791] (imputed)	schizophrenia	http://purl.obolibrary.org/obo/MONDO_0005090	GCST003048	Genome-wide genotyping array
26198764	Goes FS	Am J Med Genet B Neuropsychiatr Genet	www.ncbi.nlm.nih.gov/pubmed/26198764	Genome-wide association study of schizophrenia in Ashkenazi Jews.	Schizophrenia	592 Ashkenazi Jewish ancestry cases, 505 Ashkenazi Jewish ancestry controls, 36,989 cases, 113,075 controls	NA	11p14.3	11	24364023	LINC02686 - Y_RNA	rs12360997-G	rs12360997	12360997	intergenic_variant	2e-08	7.69897	Illumina [7158791] (imputed)	schizophrenia	http://purl.obolibrary.org/obo/MONDO_0005090	GCST003048	Genome-wide genotyping array
26198764	Goes FS	Am J Med Genet B Neuropsychiatr Genet	www.ncbi.nlm.nih.gov/pubmed/26198764	Genome-wide association study of schizophrenia in Ashkenazi Jews.	Schizophrenia	592 Ashkenazi Jewish ancestry cases, 505 Ashkenazi Jewish ancestry controls, 36,989 cases, 113,075 controls	NA	11q22.3	11	109507345	LINC02715	rs12421382-C	rs12421382	12421382	intron_variant	4e-08	7.39794	Illumina [7158791] (imputed)	schizophrenia	http://purl.obolibrary.org/obo/MONDO_0005090	GCST003048	Genome-wide genotyping array
26198764	Goes FS	Am J Med Genet B Neuropsychiatr Genet	www.ncbi.nlm.nih.gov/pubmed/26198764	Genome-wide association study of schizophrenia in Ashkenazi Jews.	Schizophrenia	592 Ashkenazi Jewish ancestry cases, 505 Ashkenazi Jewish ancestry controls, 36,989 cases, 113,075 controls	NA	13q13.3	13	37876098	TRPC4 - LINC02334	rs12431204-A	rs12431204	12431204	intron_variant	4e-06	5.39794	Illumina [7158791] (imputed)	schizophrenia	http://purl.obolibrary.org/obo/MONDO_0005090	GCST003048	Genome-wide genotyping array
26198764	Goes FS	Am J Med Genet B Neuropsychiatr Genet	www.ncbi.nlm.nih.gov/pubmed/26198764	Genome-wide association study of schizophrenia in Ashkenazi Jews.	Schizophrenia	592 Ashkenazi Jewish ancestry cases, 505 Ashkenazi Jewish ancestry controls, 36,989 cases, 113,075 controls	NA	14q23.1	14	59699304	RTN1	rs12431410-C	rs12431410	12431410	intron_variant	6e-07	6.22185	Illumina [7158791] (imputed)	schizophrenia	http://purl.obolibrary.org/obo/MONDO_0005090	GCST003048	Genome-wide genotyping array
26198764	Goes FS	Am J Med Genet B Neuropsychiatr Genet	www.ncbi.nlm.nih.gov/pubmed/26198764	Genome-wide association study of schizophrenia in Ashkenazi Jews.	Schizophrenia	592 Ashkenazi Jewish ancestry cases, 505 Ashkenazi Jewish ancestry controls, 36,989 cases, 113,075 controls	NA	9p21.2	9	26895810	RN7SL100P	rs10967586-G	rs10967586	10967586	non_coding_transcript_exon_variant	5e-07	6.30103	Illumina [7158791] (imputed)	schizophrenia	http://purl.obolibrary.org/obo/MONDO_0005090	GCST003048	Genome-wide genotyping array
26198764	Goes FS	Am J Med Genet B Neuropsychiatr Genet	www.ncbi.nlm.nih.gov/pubmed/26198764	Genome-wide association study of schizophrenia in Ashkenazi Jews.	Schizophrenia	592 Ashkenazi Jewish ancestry cases, 505 Ashkenazi Jewish ancestry controls, 36,989 cases, 113,075 controls	NA	10q21.1	10	54025428	PCDH15	rs11004008-G	rs11004008	11004008	intron_variant	2e-06	5.69897	Illumina [7158791] (imputed)	schizophrenia	http://purl.obolibrary.org/obo/MONDO_0005090	GCST003048	Genome-wide genotyping array
26198764	Goes FS	Am J Med Genet B Neuropsychiatr Genet	www.ncbi.nlm.nih.gov/pubmed/26198764	Genome-wide association study of schizophrenia in Ashkenazi Jews.	Schizophrenia	592 Ashkenazi Jewish ancestry cases, 505 Ashkenazi Jewish ancestry controls, 36,989 cases, 113,075 controls	NA	10q21.1	10	58759688	BICC1	rs11006253-A	rs11006253	11006253	intron_variant	2e-06	5.69897	Illumina [7158791] (imputed)	schizophrenia	http://purl.obolibrary.org/obo/MONDO_0005090	GCST003048	Genome-wide genotyping array
26198764	Goes FS	Am J Med Genet B Neuropsychiatr Genet	www.ncbi.nlm.nih.gov/pubmed/26198764	Genome-wide association study of schizophrenia in Ashkenazi Jews.	Schizophrenia	592 Ashkenazi Jewish ancestry cases, 505 Ashkenazi Jewish ancestry controls, 36,989 cases, 113,075 controls	NA	11p11.2	11	47210487	PACSIN3 - DDB2	rs11039131-C	rs11039131	11039131	intergenic_variant	4e-06	5.39794	Illumina [7158791] (imputed)	schizophrenia	http://purl.obolibrary.org/obo/MONDO_0005090	GCST003048	Genome-wide genotyping array
26198764	Goes FS	Am J Med Genet B Neuropsychiatr Genet	www.ncbi.nlm.nih.gov/pubmed/26198764	Genome-wide association study of schizophrenia in Ashkenazi Jews.	Schizophrenia	592 Ashkenazi Jewish ancestry cases, 505 Ashkenazi Jewish ancestry controls, 36,989 cases, 113,075 controls	NA	12p12.2	12	19928401	RNU1-146P - TCP1P3	rs11044946-T	rs11044946	11044946	intron_variant	8e-06	5.09691	Illumina [7158791] (imputed)	schizophrenia	http://purl.obolibrary.org/obo/MONDO_0005090	GCST003048	Genome-wide genotyping array
26198764	Goes FS	Am J Med Genet B Neuropsychiatr Genet	www.ncbi.nlm.nih.gov/pubmed/26198764	Genome-wide association study of schizophrenia in Ashkenazi Jews.	Schizophrenia	592 Ashkenazi Jewish ancestry cases, 505 Ashkenazi Jewish ancestry controls, 36,989 cases, 113,075 controls	NA	12p13.32	12	4949227	KCNA1 - KCNA5	rs11063421-T	rs11063421	11063421	intron_variant	5e-06	5.30103	Illumina [7158791] (imputed)	schizophrenia	http://purl.obolibrary.org/obo/MONDO_0005090	GCST003048	Genome-wide genotyping array
26198764	Goes FS	Am J Med Genet B Neuropsychiatr Genet	www.ncbi.nlm.nih.gov/pubmed/26198764	Genome-wide association study of schizophrenia in Ashkenazi Jews.	Schizophrenia	592 Ashkenazi Jewish ancestry cases, 505 Ashkenazi Jewish ancestry controls, 36,989 cases, 113,075 controls	NA	12q24.23	12	119579901	CCDC60 - TMEM233	rs11064837-A	rs11064837	11064837	intron_variant	7e-06	5.1549	Illumina [7158791] (imputed)	schizophrenia	http://purl.obolibrary.org/obo/MONDO_0005090	GCST003048	Genome-wide genotyping array
26198764	Goes FS	Am J Med Genet B Neuropsychiatr Genet	www.ncbi.nlm.nih.gov/pubmed/26198764	Genome-wide association study of schizophrenia in Ashkenazi Jews.	Schizophrenia	592 Ashkenazi Jewish ancestry cases, 505 Ashkenazi Jewish ancestry controls, 36,989 cases, 113,075 controls	NA	4q34.2	4	175940150	GPM6A	rs1106568-G	rs1106568	1106568	intron_variant	7e-09	8.1549	Illumina [7158791] (imputed)	schizophrenia	http://purl.obolibrary.org/obo/MONDO_0005090	GCST003048	Genome-wide genotyping array
26198764	Goes FS	Am J Med Genet B Neuropsychiatr Genet	www.ncbi.nlm.nih.gov/pubmed/26198764	Genome-wide association study of schizophrenia in Ashkenazi Jews.	Schizophrenia	592 Ashkenazi Jewish ancestry cases, 505 Ashkenazi Jewish ancestry controls, 36,989 cases, 113,075 controls	NA	2q37.1	2	232688857	EFHD1 - GIGYF2	rs1108252-T	rs1108252	1108252	intergenic_variant	3e-07	6.52288	Illumina [7158791] (imputed)	schizophrenia	http://purl.obolibrary.org/obo/MONDO_0005090	GCST003048	Genome-wide genotyping array
26198764	Goes FS	Am J Med Genet B Neuropsychiatr Genet	www.ncbi.nlm.nih.gov/pubmed/26198764	Genome-wide association study of schizophrenia in Ashkenazi Jews.	Schizophrenia	592 Ashkenazi Jewish ancestry cases, 505 Ashkenazi Jewish ancestry controls, 36,989 cases, 113,075 controls	NA	12q21.32	12	87266212	RPL23AP68 - CYCSP30	rs11104379-G	rs11104379	11104379	intergenic_variant	5e-07	6.30103	Illumina [7158791] (imputed)	schizophrenia	http://purl.obolibrary.org/obo/MONDO_0005090	GCST003048	Genome-wide genotyping array
26198764	Goes FS	Am J Med Genet B Neuropsychiatr Genet	www.ncbi.nlm.nih.gov/pubmed/26198764	Genome-wide association study of schizophrenia in Ashkenazi Jews.	Schizophrenia	592 Ashkenazi Jewish ancestry cases, 505 Ashkenazi Jewish ancestry controls, 36,989 cases, 113,075 controls	NA	5q33.1	5	152797561	LINC01470	rs111294930-A	rs111294930	111294930	intron_variant	4e-09	8.39794	Illumina [7158791] (imputed)	schizophrenia	http://purl.obolibrary.org/obo/MONDO_0005090	GCST003048	Genome-wide genotyping array
26198764	Goes FS	Am J Med Genet B Neuropsychiatr Genet	www.ncbi.nlm.nih.gov/pubmed/26198764	Genome-wide association study of schizophrenia in Ashkenazi Jews.	Schizophrenia	592 Ashkenazi Jewish ancestry cases, 505 Ashkenazi Jewish ancestry controls, 36,989 cases, 113,075 controls	NA	9q21.32	9	82125026	DDX10P2 - MTCO3P40	rs11139497-A	rs11139497	11139497	intron_variant	2e-09	8.69897	Illumina [7158791] (imputed)	schizophrenia	http://purl.obolibrary.org/obo/MONDO_0005090	GCST003048	Genome-wide genotyping array
26198764	Goes FS	Am J Med Genet B Neuropsychiatr Genet	www.ncbi.nlm.nih.gov/pubmed/26198764	Genome-wide association study of schizophrenia in Ashkenazi Jews.	Schizophrenia	592 Ashkenazi Jewish ancestry cases, 505 Ashkenazi Jewish ancestry controls, 36,989 cases, 113,075 controls	NA	6p21.1	6	43373951	ZNF318 - ABCC10	rs111547017-A	rs111547017	111547017	intron_variant	1e-06	6	Illumina [7158791] (imputed)	schizophrenia	http://purl.obolibrary.org/obo/MONDO_0005090	GCST003048	Genome-wide genotyping array
26198764	Goes FS	Am J Med Genet B Neuropsychiatr Genet	www.ncbi.nlm.nih.gov/pubmed/26198764	Genome-wide association study of schizophrenia in Ashkenazi Jews.	Schizophrenia	592 Ashkenazi Jewish ancestry cases, 505 Ashkenazi Jewish ancestry controls, 36,989 cases, 113,075 controls	NA	14q13.2	14	35150610	PRORP	rs11156875-A	rs11156875	11156875	intron_variant	3e-07	6.52288	Illumina [7158791] (imputed)	schizophrenia	http://purl.obolibrary.org/obo/MONDO_0005090	GCST003048	Genome-wide genotyping array
26198764	Goes FS	Am J Med Genet B Neuropsychiatr Genet	www.ncbi.nlm.nih.gov/pubmed/26198764	Genome-wide association study of schizophrenia in Ashkenazi Jews.	Schizophrenia	592 Ashkenazi Jewish ancestry cases, 505 Ashkenazi Jewish ancestry controls, 36,989 cases, 113,075 controls	NA	14q23.1	14	59498575	JKAMP	rs111803315-G	rs111803315	111803315	intron_variant	3e-06	5.52288	Illumina [7158791] (imputed)	schizophrenia	http://purl.obolibrary.org/obo/MONDO_0005090	GCST003048	Genome-wide genotyping array
26198764	Goes FS	Am J Med Genet B Neuropsychiatr Genet	www.ncbi.nlm.nih.gov/pubmed/26198764	Genome-wide association study of schizophrenia in Ashkenazi Jews.	Schizophrenia	592 Ashkenazi Jewish ancestry cases, 505 Ashkenazi Jewish ancestry controls, 36,989 cases, 113,075 controls	NA	10q24.32	10	102852578	PTGES3P4 - BORCS7	rs11191419-T	rs11191419	11191419	intron_variant	3e-18	17.5229	Illumina [7158791] (imputed)	schizophrenia	http://purl.obolibrary.org/obo/MONDO_0005090	GCST003048	Genome-wide genotyping array
26198764	Goes FS	Am J Med Genet B Neuropsychiatr Genet	www.ncbi.nlm.nih.gov/pubmed/26198764	Genome-wide association study of schizophrenia in Ashkenazi Jews.	Schizophrenia	592 Ashkenazi Jewish ancestry cases, 505 Ashkenazi Jewish ancestry controls, 36,989 cases, 113,075 controls	NA	11q23.3	11	115593028	RPL12P46 - LINC02698	rs11215609-T	rs11215609	11215609	intron_variant	9e-06	5.04576	Illumina [7158791] (imputed)	schizophrenia	http://purl.obolibrary.org/obo/MONDO_0005090	GCST003048	Genome-wide genotyping array
26198764	Goes FS	Am J Med Genet B Neuropsychiatr Genet	www.ncbi.nlm.nih.gov/pubmed/26198764	Genome-wide association study of schizophrenia in Ashkenazi Jews.	Schizophrenia	592 Ashkenazi Jewish ancestry cases, 505 Ashkenazi Jewish ancestry controls, 36,989 cases, 113,075 controls	NA	11q13.1	11	63881101	MARK2	rs11231629-C	rs11231629	11231629	intron_variant	1e-06	6	Illumina [7158791] (imputed)	schizophrenia	http://purl.obolibrary.org/obo/MONDO_0005090	GCST003048	Genome-wide genotyping array
26198764	Goes FS	Am J Med Genet B Neuropsychiatr Genet	www.ncbi.nlm.nih.gov/pubmed/26198764	Genome-wide association study of schizophrenia in Ashkenazi Jews.	Schizophrenia	592 Ashkenazi Jewish ancestry cases, 505 Ashkenazi Jewish ancestry controls, 36,989 cases, 113,075 controls	NA	7p15.3	7	24695385	PALS2 - GSDME	rs112509803-C	rs112509803	112509803	intergenic_variant	7e-07	6.1549	Illumina [7158791] (imputed)	schizophrenia	http://purl.obolibrary.org/obo/MONDO_0005090	GCST003048	Genome-wide genotyping array
26198764	Goes FS	Am J Med Genet B Neuropsychiatr Genet	www.ncbi.nlm.nih.gov/pubmed/26198764	Genome-wide association study of schizophrenia in Ashkenazi Jews.	Schizophrenia	592 Ashkenazi Jewish ancestry cases, 505 Ashkenazi Jewish ancestry controls, 36,989 cases, 113,075 controls	NA	8p11.23	8	38390788	LETM2	rs112537273-T	rs112537273	112537273	intron_variant	2e-07	6.69897	Illumina [7158791] (imputed)	schizophrenia	http://purl.obolibrary.org/obo/MONDO_0005090	GCST003048	Genome-wide genotyping array
26198764	Goes FS	Am J Med Genet B Neuropsychiatr Genet	www.ncbi.nlm.nih.gov/pubmed/26198764	Genome-wide association study of schizophrenia in Ashkenazi Jews.	Schizophrenia	592 Ashkenazi Jewish ancestry cases, 505 Ashkenazi Jewish ancestry controls, 36,989 cases, 113,075 controls	NA	3p21.31	3	45288559	U3 - LARS2	rs112627313-A	rs112627313	112627313	intergenic_variant	4e-06	5.39794	Illumina [7158791] (imputed)	schizophrenia	http://purl.obolibrary.org/obo/MONDO_0005090	GCST003048	Genome-wide genotyping array
26198764	Goes FS	Am J Med Genet B Neuropsychiatr Genet	www.ncbi.nlm.nih.gov/pubmed/26198764	Genome-wide association study of schizophrenia in Ashkenazi Jews.	Schizophrenia	592 Ashkenazi Jewish ancestry cases, 505 Ashkenazi Jewish ancestry controls, 36,989 cases, 113,075 controls	NA	1p34.3	1	35818353	AGO4	rs11264213-A	rs11264213	11264213	intron_variant	3e-06	5.52288	Illumina [7158791] (imputed)	schizophrenia	http://purl.obolibrary.org/obo/MONDO_0005090	GCST003048	Genome-wide genotyping array
26198764	Goes FS	Am J Med Genet B Neuropsychiatr Genet	www.ncbi.nlm.nih.gov/pubmed/26198764	Genome-wide association study of schizophrenia in Ashkenazi Jews.	Schizophrenia	592 Ashkenazi Jewish ancestry cases, 505 Ashkenazi Jewish ancestry controls, 36,989 cases, 113,075 controls	NA	14q32.33	14	104071343	TDRD9 - ASPG	rs112973353-T	rs112973353	112973353	intron_variant	1e-08	8	Illumina [7158791] (imputed)	schizophrenia	http://purl.obolibrary.org/obo/MONDO_0005090	GCST003048	Genome-wide genotyping array
26198764	Goes FS	Am J Med Genet B Neuropsychiatr Genet	www.ncbi.nlm.nih.gov/pubmed/26198764	Genome-wide association study of schizophrenia in Ashkenazi Jews.	Schizophrenia	592 Ashkenazi Jewish ancestry cases, 505 Ashkenazi Jewish ancestry controls, 36,989 cases, 113,075 controls	NA	6p22.3	6	24738159	LINC02828	rs113731670-C	rs113731670	113731670	intron_variant	2e-06	5.69897	Illumina [7158791] (imputed)	schizophrenia	http://purl.obolibrary.org/obo/MONDO_0005090	GCST003048	Genome-wide genotyping array
26198764	Goes FS	Am J Med Genet B Neuropsychiatr Genet	www.ncbi.nlm.nih.gov/pubmed/26198764	Genome-wide association study of schizophrenia in Ashkenazi Jews.	Schizophrenia	592 Ashkenazi Jewish ancestry cases, 505 Ashkenazi Jewish ancestry controls, 36,989 cases, 113,075 controls	NA	5q23.2	5	125639572	LINC02240 - RPSAP37	rs114042773-C	rs114042773	114042773	intron_variant	9e-07	6.04576	Illumina [7158791] (imputed)	schizophrenia	http://purl.obolibrary.org/obo/MONDO_0005090	GCST003048	Genome-wide genotyping array
26198764	Goes FS	Am J Med Genet B Neuropsychiatr Genet	www.ncbi.nlm.nih.gov/pubmed/26198764	Genome-wide association study of schizophrenia in Ashkenazi Jews.	Schizophrenia	592 Ashkenazi Jewish ancestry cases, 505 Ashkenazi Jewish ancestry controls, 36,989 cases, 113,075 controls	NA	9p22.3	9	15457779	SNAPC3	rs9650682-G	rs9650682	9650682	intron_variant	9e-06	5.04576	Illumina [7158791] (imputed)	schizophrenia	http://purl.obolibrary.org/obo/MONDO_0005090	GCST003048	Genome-wide genotyping array
26198764	Goes FS	Am J Med Genet B Neuropsychiatr Genet	www.ncbi.nlm.nih.gov/pubmed/26198764	Genome-wide association study of schizophrenia in Ashkenazi Jews.	Schizophrenia	592 Ashkenazi Jewish ancestry cases, 505 Ashkenazi Jewish ancestry controls, 36,989 cases, 113,075 controls	NA	10q24.32	10	102540881	SUFU	rs9665626-G	rs9665626	9665626	intron_variant	5e-09	8.30103	Illumina [7158791] (imputed)	schizophrenia	http://purl.obolibrary.org/obo/MONDO_0005090	GCST003048	Genome-wide genotyping array
26198764	Goes FS	Am J Med Genet B Neuropsychiatr Genet	www.ncbi.nlm.nih.gov/pubmed/26198764	Genome-wide association study of schizophrenia in Ashkenazi Jews.	Schizophrenia	592 Ashkenazi Jewish ancestry cases, 505 Ashkenazi Jewish ancestry controls, 36,989 cases, 113,075 controls	NA	2q32.3	2	196463011	HECW2	rs9677260-T	rs9677260	9677260	intron_variant	9e-07	6.04576	Illumina [7158791] (imputed)	schizophrenia	http://purl.obolibrary.org/obo/MONDO_0005090	GCST003048	Genome-wide genotyping array
26198764	Goes FS	Am J Med Genet B Neuropsychiatr Genet	www.ncbi.nlm.nih.gov/pubmed/26198764	Genome-wide association study of schizophrenia in Ashkenazi Jews.	Schizophrenia	592 Ashkenazi Jewish ancestry cases, 505 Ashkenazi Jewish ancestry controls, 36,989 cases, 113,075 controls	NA	9p21.3	9	22759397	LINC01239	rs9695226-G	rs9695226	9695226	intron_variant	4e-07	6.39794	Illumina [7158791] (imputed)	schizophrenia	http://purl.obolibrary.org/obo/MONDO_0005090	GCST003048	Genome-wide genotyping array
26198764	Goes FS	Am J Med Genet B Neuropsychiatr Genet	www.ncbi.nlm.nih.gov/pubmed/26198764	Genome-wide association study of schizophrenia in Ashkenazi Jews.	Schizophrenia	592 Ashkenazi Jewish ancestry cases, 505 Ashkenazi Jewish ancestry controls, 36,989 cases, 113,075 controls	NA	10q24.31	10	100146576	SPCS2P2 - ERLIN1	rs975752-A	rs975752	975752	intergenic_variant	5e-06	5.30103	Illumina [7158791] (imputed)	schizophrenia	http://purl.obolibrary.org/obo/MONDO_0005090	GCST003048	Genome-wide genotyping array
26198764	Goes FS	Am J Med Genet B Neuropsychiatr Genet	www.ncbi.nlm.nih.gov/pubmed/26198764	Genome-wide association study of schizophrenia in Ashkenazi Jews.	Schizophrenia	592 Ashkenazi Jewish ancestry cases, 505 Ashkenazi Jewish ancestry controls, 36,989 cases, 113,075 controls	NA	2p16.1	2	58265210	EIF3FP3 - LINC01795	rs9789483-A	rs9789483	9789483	intergenic_variant	1e-06	6	Illumina [7158791] (imputed)	schizophrenia	http://purl.obolibrary.org/obo/MONDO_0005090	GCST003048	Genome-wide genotyping array
26198764	Goes FS	Am J Med Genet B Neuropsychiatr Genet	www.ncbi.nlm.nih.gov/pubmed/26198764	Genome-wide association study of schizophrenia in Ashkenazi Jews.	Schizophrenia	592 Ashkenazi Jewish ancestry cases, 505 Ashkenazi Jewish ancestry controls, 36,989 cases, 113,075 controls	NA	3q26.33	3	181449797	SOX2-OT	rs9841616-T	rs9841616	9841616	intron_variant	3e-08	7.52288	Illumina [7158791] (imputed)	schizophrenia	http://purl.obolibrary.org/obo/MONDO_0005090	GCST003048	Genome-wide genotyping array
26198764	Goes FS	Am J Med Genet B Neuropsychiatr Genet	www.ncbi.nlm.nih.gov/pubmed/26198764	Genome-wide association study of schizophrenia in Ashkenazi Jews.	Schizophrenia	592 Ashkenazi Jewish ancestry cases, 505 Ashkenazi Jewish ancestry controls, 36,989 cases, 113,075 controls	NA	3p25.3	3	10373659	ATP2B2	rs9879311-T	rs9879311	9879311	intron_variant	5e-06	5.30103	Illumina [7158791] (imputed)	schizophrenia	http://purl.obolibrary.org/obo/MONDO_0005090	GCST003048	Genome-wide genotyping array
26198764	Goes FS	Am J Med Genet B Neuropsychiatr Genet	www.ncbi.nlm.nih.gov/pubmed/26198764	Genome-wide association study of schizophrenia in Ashkenazi Jews.	Schizophrenia	592 Ashkenazi Jewish ancestry cases, 505 Ashkenazi Jewish ancestry controls, 36,989 cases, 113,075 controls	NA	3p24.3	3	16805459	PLCL2	rs9881798-C	rs9881798	9881798	intron_variant	7e-06	5.1549	Illumina [7158791] (imputed)	schizophrenia	http://purl.obolibrary.org/obo/MONDO_0005090	GCST003048	Genome-wide genotyping array
26198764	Goes FS	Am J Med Genet B Neuropsychiatr Genet	www.ncbi.nlm.nih.gov/pubmed/26198764	Genome-wide association study of schizophrenia in Ashkenazi Jews.	Schizophrenia	592 Ashkenazi Jewish ancestry cases, 505 Ashkenazi Jewish ancestry controls, 36,989 cases, 113,075 controls	NA	3q13.31	3	114452543	ZBTB20-AS5, ZBTB20	rs9883949-C	rs9883949	9883949	intron_variant	9e-06	5.04576	Illumina [7158791] (imputed)	schizophrenia	http://purl.obolibrary.org/obo/MONDO_0005090	GCST003048	Genome-wide genotyping array
26198764	Goes FS	Am J Med Genet B Neuropsychiatr Genet	www.ncbi.nlm.nih.gov/pubmed/26198764	Genome-wide association study of schizophrenia in Ashkenazi Jews.	Schizophrenia	592 Ashkenazi Jewish ancestry cases, 505 Ashkenazi Jewish ancestry controls, 36,989 cases, 113,075 controls	NA	3q26.1	3	162197124	OTOL1 - TOMM22P6	rs989197-T	rs989197	989197	intron_variant	7e-06	5.1549	Illumina [7158791] (imputed)	schizophrenia	http://purl.obolibrary.org/obo/MONDO_0005090	GCST003048	Genome-wide genotyping array
26198764	Goes FS	Am J Med Genet B Neuropsychiatr Genet	www.ncbi.nlm.nih.gov/pubmed/26198764	Genome-wide association study of schizophrenia in Ashkenazi Jews.	Schizophrenia	592 Ashkenazi Jewish ancestry cases, 505 Ashkenazi Jewish ancestry controls, 36,989 cases, 113,075 controls	NA	17p12	17	12993236	ELAC2	rs9908102-T	rs9908102	9908102	intron_variant	2e-06	5.69897	Illumina [7158791] (imputed)	schizophrenia	http://purl.obolibrary.org/obo/MONDO_0005090	GCST003048	Genome-wide genotyping array
26198764	Goes FS	Am J Med Genet B Neuropsychiatr Genet	www.ncbi.nlm.nih.gov/pubmed/26198764	Genome-wide association study of schizophrenia in Ashkenazi Jews.	Schizophrenia	592 Ashkenazi Jewish ancestry cases, 505 Ashkenazi Jewish ancestry controls, 36,989 cases, 113,075 controls	NA	17p13.3	17	1394697	YWHAE	rs9908552-T	rs9908552	9908552	intron_variant	3e-06	5.52288	Illumina [7158791] (imputed)	schizophrenia	http://purl.obolibrary.org/obo/MONDO_0005090	GCST003048	Genome-wide genotyping array
26198764	Goes FS	Am J Med Genet B Neuropsychiatr Genet	www.ncbi.nlm.nih.gov/pubmed/26198764	Genome-wide association study of schizophrenia in Ashkenazi Jews.	Schizophrenia	592 Ashkenazi Jewish ancestry cases, 505 Ashkenazi Jewish ancestry controls, 36,989 cases, 113,075 controls	NA	16p13.2	16	9852462	GRIN2A	rs9922678-A	rs9922678	9922678	intron_variant	2e-09	8.69897	Illumina [7158791] (imputed)	schizophrenia	http://purl.obolibrary.org/obo/MONDO_0005090	GCST003048	Genome-wide genotyping array
26198764	Goes FS	Am J Med Genet B Neuropsychiatr Genet	www.ncbi.nlm.nih.gov/pubmed/26198764	Genome-wide association study of schizophrenia in Ashkenazi Jews.	Schizophrenia	592 Ashkenazi Jewish ancestry cases, 505 Ashkenazi Jewish ancestry controls, 36,989 cases, 113,075 controls	NA	16p13.12	16	13522627	TMF1P1 - ERCC4	rs9924758-C	rs9924758	9924758	intron_variant	2e-06	5.69897	Illumina [7158791] (imputed)	schizophrenia	http://purl.obolibrary.org/obo/MONDO_0005090	GCST003048	Genome-wide genotyping array
26198764	Goes FS	Am J Med Genet B Neuropsychiatr Genet	www.ncbi.nlm.nih.gov/pubmed/26198764	Genome-wide association study of schizophrenia in Ashkenazi Jews.	Schizophrenia	592 Ashkenazi Jewish ancestry cases, 505 Ashkenazi Jewish ancestry controls, 36,989 cases, 113,075 controls	NA	3p12.2	3	80420359	HNRNPA3P8 - HYDINP1	rs9990395-G	rs9990395	9990395	intergenic_variant	8e-06	5.09691	Illumina [7158791] (imputed)	schizophrenia	http://purl.obolibrary.org/obo/MONDO_0005090	GCST003048	Genome-wide genotyping array
26198764	Goes FS	Am J Med Genet B Neuropsychiatr Genet	www.ncbi.nlm.nih.gov/pubmed/26198764	Genome-wide association study of schizophrenia in Ashkenazi Jews.	Schizophrenia	592 Ashkenazi Jewish ancestry cases, 505 Ashkenazi Jewish ancestry controls, 36,989 cases, 113,075 controls	NA	6p21.33	6	31456808	LINC01149 - HCP5	rs9267119-C	rs9267119	9267119	intron_variant	1e-06	6	Illumina [7158791] (imputed)	schizophrenia	http://purl.obolibrary.org/obo/MONDO_0005090	GCST003048	Genome-wide genotyping array
26198764	Goes FS	Am J Med Genet B Neuropsychiatr Genet	www.ncbi.nlm.nih.gov/pubmed/26198764	Genome-wide association study of schizophrenia in Ashkenazi Jews.	Schizophrenia	592 Ashkenazi Jewish ancestry cases, 505 Ashkenazi Jewish ancestry controls, 36,989 cases, 113,075 controls	NA	6p21.31	6	33659300	ITPR3	rs2296342-A	rs2296342	2296342	intron_variant	2e-06	5.69897	Illumina [7158791] (imputed)	schizophrenia	http://purl.obolibrary.org/obo/MONDO_0005090	GCST003048	Genome-wide genotyping array
26198764	Goes FS	Am J Med Genet B Neuropsychiatr Genet	www.ncbi.nlm.nih.gov/pubmed/26198764	Genome-wide association study of schizophrenia in Ashkenazi Jews.	Schizophrenia	592 Ashkenazi Jewish ancestry cases, 505 Ashkenazi Jewish ancestry controls, 36,989 cases, 113,075 controls	NA	11q25	11	134111180	JAM3	rs1267813-G	rs1267813	1267813	intron_variant	4e-06	5.39794	Illumina [7158791] (imputed)	schizophrenia	http://purl.obolibrary.org/obo/MONDO_0005090	GCST003048	Genome-wide genotyping array
26198764	Goes FS	Am J Med Genet B Neuropsychiatr Genet	www.ncbi.nlm.nih.gov/pubmed/26198764	Genome-wide association study of schizophrenia in Ashkenazi Jews.	Schizophrenia	592 Ashkenazi Jewish ancestry cases, 505 Ashkenazi Jewish ancestry controls, 36,989 cases, 113,075 controls	NA	2q31.1	2	172107630	DLX2-DT	rs1001780-G	rs1001780	1001780	intron_variant	8e-06	5.09691	Illumina [7158791] (imputed)	schizophrenia	http://purl.obolibrary.org/obo/MONDO_0005090	GCST003048	Genome-wide genotyping array
26198764	Goes FS	Am J Med Genet B Neuropsychiatr Genet	www.ncbi.nlm.nih.gov/pubmed/26198764	Genome-wide association study of schizophrenia in Ashkenazi Jews.	Schizophrenia	592 Ashkenazi Jewish ancestry cases, 505 Ashkenazi Jewish ancestry controls, 36,989 cases, 113,075 controls	NA	8q22.3	8	102676153	KLF10 - ADI1P2	rs10106298-G	rs10106298	10106298	intron_variant	9e-06	5.04576	Illumina [7158791] (imputed)	schizophrenia	http://purl.obolibrary.org/obo/MONDO_0005090	GCST003048	Genome-wide genotyping array
26198764	Goes FS	Am J Med Genet B Neuropsychiatr Genet	www.ncbi.nlm.nih.gov/pubmed/26198764	Genome-wide association study of schizophrenia in Ashkenazi Jews.	Schizophrenia	592 Ashkenazi Jewish ancestry cases, 505 Ashkenazi Jewish ancestry controls, 36,989 cases, 113,075 controls	NA	9p13.2	9	36308830	HMGB3P24 - RNF38	rs10124101-G	rs10124101	10124101	intergenic_variant	1e-06	6	Illumina [7158791] (imputed)	schizophrenia	http://purl.obolibrary.org/obo/MONDO_0005090	GCST003048	Genome-wide genotyping array
26198764	Goes FS	Am J Med Genet B Neuropsychiatr Genet	www.ncbi.nlm.nih.gov/pubmed/26198764	Genome-wide association study of schizophrenia in Ashkenazi Jews.	Schizophrenia	592 Ashkenazi Jewish ancestry cases, 505 Ashkenazi Jewish ancestry controls, 36,989 cases, 113,075 controls	NA	14q12	14	29000167	LINC02327, LINC02326	rs10148671-C	rs10148671	10148671	intron_variant	2e-06	5.69897	Illumina [7158791] (imputed)	schizophrenia	http://purl.obolibrary.org/obo/MONDO_0005090	GCST003048	Genome-wide genotyping array
26198764	Goes FS	Am J Med Genet B Neuropsychiatr Genet	www.ncbi.nlm.nih.gov/pubmed/26198764	Genome-wide association study of schizophrenia in Ashkenazi Jews.	Schizophrenia	592 Ashkenazi Jewish ancestry cases, 505 Ashkenazi Jewish ancestry controls, 36,989 cases, 113,075 controls	NA	1p34.2	1	41366625	FOXO6	rs10218712-T	rs10218712	10218712	intron_variant	4e-06	5.39794	Illumina [7158791] (imputed)	schizophrenia	http://purl.obolibrary.org/obo/MONDO_0005090	GCST003048	Genome-wide genotyping array
26198764	Goes FS	Am J Med Genet B Neuropsychiatr Genet	www.ncbi.nlm.nih.gov/pubmed/26198764	Genome-wide association study of schizophrenia in Ashkenazi Jews.	Schizophrenia	592 Ashkenazi Jewish ancestry cases, 505 Ashkenazi Jewish ancestry controls, 36,989 cases, 113,075 controls	NA	22q13.2	22	41944840	CENPM	rs1023500-T	rs1023500	1023500	intron_variant	3e-08	7.52288	Illumina [7158791] (imputed)	schizophrenia	http://purl.obolibrary.org/obo/MONDO_0005090	GCST003048	Genome-wide genotyping array
26198764	Goes FS	Am J Med Genet B Neuropsychiatr Genet	www.ncbi.nlm.nih.gov/pubmed/26198764	Genome-wide association study of schizophrenia in Ashkenazi Jews.	Schizophrenia	592 Ashkenazi Jewish ancestry cases, 505 Ashkenazi Jewish ancestry controls, 36,989 cases, 113,075 controls	NA	6p22.1	6	30368886	UBQLN1P1 - MICC	rs114200269-T	rs114200269	3130356	intergenic_variant	2e-19	18.699	Illumina [7158791] (imputed)	schizophrenia	http://purl.obolibrary.org/obo/MONDO_0005090	GCST003048	Genome-wide genotyping array
26198764	Goes FS	Am J Med Genet B Neuropsychiatr Genet	www.ncbi.nlm.nih.gov/pubmed/26198764	Genome-wide association study of schizophrenia in Ashkenazi Jews.	Schizophrenia	592 Ashkenazi Jewish ancestry cases, 505 Ashkenazi Jewish ancestry controls, 36,989 cases, 113,075 controls	NA	11q22.3	11	104807143	LINC02552 - CASP12	rs1144403-A	rs1144403	1144403	intergenic_variant	8e-06	5.09691	Illumina [7158791] (imputed)	schizophrenia	http://purl.obolibrary.org/obo/MONDO_0005090	GCST003048	Genome-wide genotyping array
26198764	Goes FS	Am J Med Genet B Neuropsychiatr Genet	www.ncbi.nlm.nih.gov/pubmed/26198764	Genome-wide association study of schizophrenia in Ashkenazi Jews.	Schizophrenia	592 Ashkenazi Jewish ancestry cases, 505 Ashkenazi Jewish ancestry controls, 36,989 cases, 113,075 controls	NA	6p21.32	6	32317765	TSBP1-AS1, TSBP1	rs114473235-A	rs114473235	9268227	intron_variant	8e-07	6.09691	Illumina [7158791] (imputed)	schizophrenia	http://purl.obolibrary.org/obo/MONDO_0005090	GCST003048	Genome-wide genotyping array
26198764	Goes FS	Am J Med Genet B Neuropsychiatr Genet	www.ncbi.nlm.nih.gov/pubmed/26198764	Genome-wide association study of schizophrenia in Ashkenazi Jews.	Schizophrenia	592 Ashkenazi Jewish ancestry cases, 505 Ashkenazi Jewish ancestry controls, 36,989 cases, 113,075 controls	NA	10q24.32	10	101719305	LINC03046	rs114540395-T	rs114540395	114540395	intron_variant	1e-06	6	Illumina [7158791] (imputed)	schizophrenia	http://purl.obolibrary.org/obo/MONDO_0005090	GCST003048	Genome-wide genotyping array
26198764	Goes FS	Am J Med Genet B Neuropsychiatr Genet	www.ncbi.nlm.nih.gov/pubmed/26198764	Genome-wide association study of schizophrenia in Ashkenazi Jews.	Schizophrenia	592 Ashkenazi Jewish ancestry cases, 505 Ashkenazi Jewish ancestry controls, 36,989 cases, 113,075 controls	NA	1q31.3	1	197324293	CRB1	rs114726755-T	rs114726755	114726755	intron_variant	3e-06	5.52288	Illumina [7158791] (imputed)	schizophrenia	http://purl.obolibrary.org/obo/MONDO_0005090	GCST003048	Genome-wide genotyping array
26198764	Goes FS	Am J Med Genet B Neuropsychiatr Genet	www.ncbi.nlm.nih.gov/pubmed/26198764	Genome-wide association study of schizophrenia in Ashkenazi Jews.	Schizophrenia	592 Ashkenazi Jewish ancestry cases, 505 Ashkenazi Jewish ancestry controls, 36,989 cases, 113,075 controls	NA	10q24.33	10	103559284	NEURL1	rs11597473-G	rs11597473	11597473	intron_variant	1e-06	6	Illumina [7158791] (imputed)	schizophrenia	http://purl.obolibrary.org/obo/MONDO_0005090	GCST003048	Genome-wide genotyping array
26198764	Goes FS	Am J Med Genet B Neuropsychiatr Genet	www.ncbi.nlm.nih.gov/pubmed/26198764	Genome-wide association study of schizophrenia in Ashkenazi Jews.	Schizophrenia	592 Ashkenazi Jewish ancestry cases, 505 Ashkenazi Jewish ancestry controls, 36,989 cases, 113,075 controls	NA	10q25.1	10	104445317	CFAP58	rs11599218-G	rs11599218	11599218	intron_variant	4e-06	5.39794	Illumina [7158791] (imputed)	schizophrenia	http://purl.obolibrary.org/obo/MONDO_0005090	GCST003048	Genome-wide genotyping array
26198764	Goes FS	Am J Med Genet B Neuropsychiatr Genet	www.ncbi.nlm.nih.gov/pubmed/26198764	Genome-wide association study of schizophrenia in Ashkenazi Jews.	Schizophrenia	592 Ashkenazi Jewish ancestry cases, 505 Ashkenazi Jewish ancestry controls, 36,989 cases, 113,075 controls	NA	11q25	11	134654555	B3GAT1-DT - LINC02706	rs11603151-A	rs11603151	11603151	intergenic_variant	7e-06	5.1549	Illumina [7158791] (imputed)	schizophrenia	http://purl.obolibrary.org/obo/MONDO_0005090	GCST003048	Genome-wide genotyping array
26198764	Goes FS	Am J Med Genet B Neuropsychiatr Genet	www.ncbi.nlm.nih.gov/pubmed/26198764	Genome-wide association study of schizophrenia in Ashkenazi Jews.	Schizophrenia	592 Ashkenazi Jewish ancestry cases, 505 Ashkenazi Jewish ancestry controls, 36,989 cases, 113,075 controls	NA	13q12.3	13	29262114	MTUS2	rs11616416-A	rs11616416	11616416	intron_variant	7e-06	5.1549	Illumina [7158791] (imputed)	schizophrenia	http://purl.obolibrary.org/obo/MONDO_0005090	GCST003048	Genome-wide genotyping array
26198764	Goes FS	Am J Med Genet B Neuropsychiatr Genet	www.ncbi.nlm.nih.gov/pubmed/26198764	Genome-wide association study of schizophrenia in Ashkenazi Jews.	Schizophrenia	592 Ashkenazi Jewish ancestry cases, 505 Ashkenazi Jewish ancestry controls, 36,989 cases, 113,075 controls	NA	13q31.1	13	84718977	LINC00333 - LINC00375	rs11617058-T	rs11617058	11617058	intergenic_variant	1e-06	6	Illumina [7158791] (imputed)	schizophrenia	http://purl.obolibrary.org/obo/MONDO_0005090	GCST003048	Genome-wide genotyping array
26198764	Goes FS	Am J Med Genet B Neuropsychiatr Genet	www.ncbi.nlm.nih.gov/pubmed/26198764	Genome-wide association study of schizophrenia in Ashkenazi Jews.	Schizophrenia	592 Ashkenazi Jewish ancestry cases, 505 Ashkenazi Jewish ancestry controls, 36,989 cases, 113,075 controls	NA	14q23.3	14	65849165	FUT8 - NCOA4P1	rs11625793-G	rs11625793	11625793	intergenic_variant	5e-07	6.30103	Illumina [7158791] (imputed)	schizophrenia	http://purl.obolibrary.org/obo/MONDO_0005090	GCST003048	Genome-wide genotyping array
26198764	Goes FS	Am J Med Genet B Neuropsychiatr Genet	www.ncbi.nlm.nih.gov/pubmed/26198764	Genome-wide association study of schizophrenia in Ashkenazi Jews.	Schizophrenia	592 Ashkenazi Jewish ancestry cases, 505 Ashkenazi Jewish ancestry controls, 36,989 cases, 113,075 controls	NA	2p24.2	2	17856540	MSGN1 - KCNS3	rs11680328-T	rs11680328	11680328	intergenic_variant	1e-06	6	Illumina [7158791] (imputed)	schizophrenia	http://purl.obolibrary.org/obo/MONDO_0005090	GCST003048	Genome-wide genotyping array
26198764	Goes FS	Am J Med Genet B Neuropsychiatr Genet	www.ncbi.nlm.nih.gov/pubmed/26198764	Genome-wide association study of schizophrenia in Ashkenazi Jews.	Schizophrenia	592 Ashkenazi Jewish ancestry cases, 505 Ashkenazi Jewish ancestry controls, 36,989 cases, 113,075 controls	NA	2p16.1	2	57760458	EIF2S2P7 - ACTG1P22	rs11682175-C	rs11682175	11682175	intron_variant	1e-12	12	Illumina [7158791] (imputed)	schizophrenia	http://purl.obolibrary.org/obo/MONDO_0005090	GCST003048	Genome-wide genotyping array
26198764	Goes FS	Am J Med Genet B Neuropsychiatr Genet	www.ncbi.nlm.nih.gov/pubmed/26198764	Genome-wide association study of schizophrenia in Ashkenazi Jews.	Schizophrenia	592 Ashkenazi Jewish ancestry cases, 505 Ashkenazi Jewish ancestry controls, 36,989 cases, 113,075 controls	NA	2q36.2	2	224526579	CUL3	rs11685299-C	rs11685299	11685299	intron_variant	4e-08	7.39794	Illumina [7158791] (imputed)	schizophrenia	http://purl.obolibrary.org/obo/MONDO_0005090	GCST003048	Genome-wide genotyping array
26198764	Goes FS	Am J Med Genet B Neuropsychiatr Genet	www.ncbi.nlm.nih.gov/pubmed/26198764	Genome-wide association study of schizophrenia in Ashkenazi Jews.	Schizophrenia	592 Ashkenazi Jewish ancestry cases, 505 Ashkenazi Jewish ancestry controls, 36,989 cases, 113,075 controls	NA	2q31.1	2	171676795	RPL21P38 - DYNC1I2	rs11690935-G	rs11690935	11690935	intergenic_variant	6e-06	5.22185	Illumina [7158791] (imputed)	schizophrenia	http://purl.obolibrary.org/obo/MONDO_0005090	GCST003048	Genome-wide genotyping array
26198764	Goes FS	Am J Med Genet B Neuropsychiatr Genet	www.ncbi.nlm.nih.gov/pubmed/26198764	Genome-wide association study of schizophrenia in Ashkenazi Jews.	Schizophrenia	592 Ashkenazi Jewish ancestry cases, 505 Ashkenazi Jewish ancestry controls, 36,989 cases, 113,075 controls	NA	2q32.1	2	184736693	ZNF804A	rs11693094-C	rs11693094	11693094	intron_variant	4e-12	11.3979	Illumina [7158791] (imputed)	schizophrenia	http://purl.obolibrary.org/obo/MONDO_0005090	GCST003048	Genome-wide genotyping array
26198764	Goes FS	Am J Med Genet B Neuropsychiatr Genet	www.ncbi.nlm.nih.gov/pubmed/26198764	Genome-wide association study of schizophrenia in Ashkenazi Jews.	Schizophrenia	592 Ashkenazi Jewish ancestry cases, 505 Ashkenazi Jewish ancestry controls, 36,989 cases, 113,075 controls	NA	6q16.1	6	96011775	KRT18P50 - FUT9	rs117074560-C	rs117074560	117074560	intron_variant	5e-09	8.30103	Illumina [7158791] (imputed)	schizophrenia	http://purl.obolibrary.org/obo/MONDO_0005090	GCST003048	Genome-wide genotyping array
26198764	Goes FS	Am J Med Genet B Neuropsychiatr Genet	www.ncbi.nlm.nih.gov/pubmed/26198764	Genome-wide association study of schizophrenia in Ashkenazi Jews.	Schizophrenia	592 Ashkenazi Jewish ancestry cases, 505 Ashkenazi Jewish ancestry controls, 36,989 cases, 113,075 controls	NA	3q21.3	3	128023522	MGLL	rs11712112-A	rs11712112	11712112	intron_variant	4e-06	5.39794	Illumina [7158791] (imputed)	schizophrenia	http://purl.obolibrary.org/obo/MONDO_0005090	GCST003048	Genome-wide genotyping array
26198764	Goes FS	Am J Med Genet B Neuropsychiatr Genet	www.ncbi.nlm.nih.gov/pubmed/26198764	Genome-wide association study of schizophrenia in Ashkenazi Jews.	Schizophrenia	592 Ashkenazi Jewish ancestry cases, 505 Ashkenazi Jewish ancestry controls, 36,989 cases, 113,075 controls	NA	3p21.2	3	52253452	PPM1M - WDR82	rs11717383-G	rs11717383	11717383	intron_variant	3e-09	8.52288	Illumina [7158791] (imputed)	schizophrenia	http://purl.obolibrary.org/obo/MONDO_0005090	GCST003048	Genome-wide genotyping array
26198764	Goes FS	Am J Med Genet B Neuropsychiatr Genet	www.ncbi.nlm.nih.gov/pubmed/26198764	Genome-wide association study of schizophrenia in Ashkenazi Jews.	Schizophrenia	592 Ashkenazi Jewish ancestry cases, 505 Ashkenazi Jewish ancestry controls, 36,989 cases, 113,075 controls	NA	4p15.2	4	24130930	PPARGC1A - DHX15	rs11730701-G	rs11730701	11730701	intergenic_variant	1e-06	6	Illumina [7158791] (imputed)	schizophrenia	http://purl.obolibrary.org/obo/MONDO_0005090	GCST003048	Genome-wide genotyping array
26198764	Goes FS	Am J Med Genet B Neuropsychiatr Genet	www.ncbi.nlm.nih.gov/pubmed/26198764	Genome-wide association study of schizophrenia in Ashkenazi Jews.	Schizophrenia	592 Ashkenazi Jewish ancestry cases, 505 Ashkenazi Jewish ancestry controls, 36,989 cases, 113,075 controls	NA	13q32.1	13	96514229	HS6ST3	rs117358016-A	rs117358016	117358016	intron_variant	8e-06	5.09691	Illumina [7158791] (imputed)	schizophrenia	http://purl.obolibrary.org/obo/MONDO_0005090	GCST003048	Genome-wide genotyping array
26198764	Goes FS	Am J Med Genet B Neuropsychiatr Genet	www.ncbi.nlm.nih.gov/pubmed/26198764	Genome-wide association study of schizophrenia in Ashkenazi Jews.	Schizophrenia	592 Ashkenazi Jewish ancestry cases, 505 Ashkenazi Jewish ancestry controls, 36,989 cases, 113,075 controls	NA	5q33.2	5	154301187	GALNT10	rs11740474-T	rs11740474	11740474	intron_variant	5e-08	7.30103	Illumina [7158791] (imputed)	schizophrenia	http://purl.obolibrary.org/obo/MONDO_0005090	GCST003048	Genome-wide genotyping array
26198764	Goes FS	Am J Med Genet B Neuropsychiatr Genet	www.ncbi.nlm.nih.gov/pubmed/26198764	Genome-wide association study of schizophrenia in Ashkenazi Jews.	Schizophrenia	592 Ashkenazi Jewish ancestry cases, 505 Ashkenazi Jewish ancestry controls, 36,989 cases, 113,075 controls	NA	6q16.1	6	95898699	MANEA - KRT18P50	rs117488988-A	rs117488988	117488988	intergenic_variant	5e-06	5.30103	Illumina [7158791] (imputed)	schizophrenia	http://purl.obolibrary.org/obo/MONDO_0005090	GCST003048	Genome-wide genotyping array
26198764	Goes FS	Am J Med Genet B Neuropsychiatr Genet	www.ncbi.nlm.nih.gov/pubmed/26198764	Genome-wide association study of schizophrenia in Ashkenazi Jews.	Schizophrenia	592 Ashkenazi Jewish ancestry cases, 505 Ashkenazi Jewish ancestry controls, 36,989 cases, 113,075 controls	NA	11q12.2	11	60619545	LINC00301, LINC00301	rs117509195-G	rs117509195	117509195	intron_variant	5e-06	5.30103	Illumina [7158791] (imputed)	schizophrenia	http://purl.obolibrary.org/obo/MONDO_0005090	GCST003048	Genome-wide genotyping array
26198764	Goes FS	Am J Med Genet B Neuropsychiatr Genet	www.ncbi.nlm.nih.gov/pubmed/26198764	Genome-wide association study of schizophrenia in Ashkenazi Jews.	Schizophrenia	592 Ashkenazi Jewish ancestry cases, 505 Ashkenazi Jewish ancestry controls, 36,989 cases, 113,075 controls	NA	12p13.1	12	13528544	GRIN2B	rs117578877-T	rs117578877	117578877	intron_variant	9e-07	6.04576	Illumina [7158791] (imputed)	schizophrenia	http://purl.obolibrary.org/obo/MONDO_0005090	GCST003048	Genome-wide genotyping array
26198764	Goes FS	Am J Med Genet B Neuropsychiatr Genet	www.ncbi.nlm.nih.gov/pubmed/26198764	Genome-wide association study of schizophrenia in Ashkenazi Jews.	Schizophrenia	592 Ashkenazi Jewish ancestry cases, 505 Ashkenazi Jewish ancestry controls, 36,989 cases, 113,075 controls	NA	7p15.3	7	23876057	STK31 - RNA5SP228	rs10262624-C	rs10262624	10262624	intergenic_variant	2e-06	5.69897	Illumina [7158791] (imputed)	schizophrenia	http://purl.obolibrary.org/obo/MONDO_0005090	GCST003048	Genome-wide genotyping array
26198764	Goes FS	Am J Med Genet B Neuropsychiatr Genet	www.ncbi.nlm.nih.gov/pubmed/26198764	Genome-wide association study of schizophrenia in Ashkenazi Jews.	Schizophrenia	592 Ashkenazi Jewish ancestry cases, 505 Ashkenazi Jewish ancestry controls, 36,989 cases, 113,075 controls	NA	1q43	1	239045834	MIPEPP2 - CHRM3	rs1033023-A	rs1033023	1033023	intergenic_variant	2e-07	6.69897	Illumina [7158791] (imputed)	schizophrenia	http://purl.obolibrary.org/obo/MONDO_0005090	GCST003048	Genome-wide genotyping array
26198764	Goes FS	Am J Med Genet B Neuropsychiatr Genet	www.ncbi.nlm.nih.gov/pubmed/26198764	Genome-wide association study of schizophrenia in Ashkenazi Jews.	Schizophrenia	592 Ashkenazi Jewish ancestry cases, 505 Ashkenazi Jewish ancestry controls, 36,989 cases, 113,075 controls	NA	6q22.1	6	114392159	HDAC2-AS2	rs1033394-C	rs1033394	1033394	intergenic_variant	1e-06	6	Illumina [7158791] (imputed)	schizophrenia	http://purl.obolibrary.org/obo/MONDO_0005090	GCST003048	Genome-wide genotyping array
26198764	Goes FS	Am J Med Genet B Neuropsychiatr Genet	www.ncbi.nlm.nih.gov/pubmed/26198764	Genome-wide association study of schizophrenia in Ashkenazi Jews.	Schizophrenia	592 Ashkenazi Jewish ancestry cases, 505 Ashkenazi Jewish ancestry controls, 36,989 cases, 113,075 controls	NA	1q24.1	1	166892359	TADA1 - ILDR2	rs1040393-C	rs1040393	1040393	intergenic_variant	7e-06	5.1549	Illumina [7158791] (imputed)	schizophrenia	http://purl.obolibrary.org/obo/MONDO_0005090	GCST003048	Genome-wide genotyping array
26198764	Goes FS	Am J Med Genet B Neuropsychiatr Genet	www.ncbi.nlm.nih.gov/pubmed/26198764	Genome-wide association study of schizophrenia in Ashkenazi Jews.	Schizophrenia	592 Ashkenazi Jewish ancestry cases, 505 Ashkenazi Jewish ancestry controls, 36,989 cases, 113,075 controls	NA	19q13.11	19	33407028	PEPD	rs10425465-T	rs10425465	10425465	intron_variant	3e-08	7.52288	Illumina [7158791] (imputed)	schizophrenia	http://purl.obolibrary.org/obo/MONDO_0005090	GCST003048	Genome-wide genotyping array
26198764	Goes FS	Am J Med Genet B Neuropsychiatr Genet	www.ncbi.nlm.nih.gov/pubmed/26198764	Genome-wide association study of schizophrenia in Ashkenazi Jews.	Schizophrenia	592 Ashkenazi Jewish ancestry cases, 505 Ashkenazi Jewish ancestry controls, 36,989 cases, 113,075 controls	NA	8p21.2	8	26411675	BNIP3L	rs1042992-T	rs1042992	1042992	3_prime_UTR_variant	2e-07	6.69897	Illumina [7158791] (imputed)	schizophrenia	http://purl.obolibrary.org/obo/MONDO_0005090	GCST003048	Genome-wide genotyping array
26198764	Goes FS	Am J Med Genet B Neuropsychiatr Genet	www.ncbi.nlm.nih.gov/pubmed/26198764	Genome-wide association study of schizophrenia in Ashkenazi Jews.	Schizophrenia	592 Ashkenazi Jewish ancestry cases, 505 Ashkenazi Jewish ancestry controls, 36,989 cases, 113,075 controls	NA	3q29	3	196819658	PAK2	rs10446497-G	rs10446497	10446497	intron_variant	9e-06	5.04576	Illumina [7158791] (imputed)	schizophrenia	http://purl.obolibrary.org/obo/MONDO_0005090	GCST003048	Genome-wide genotyping array
26198764	Goes FS	Am J Med Genet B Neuropsychiatr Genet	www.ncbi.nlm.nih.gov/pubmed/26198764	Genome-wide association study of schizophrenia in Ashkenazi Jews.	Schizophrenia	592 Ashkenazi Jewish ancestry cases, 505 Ashkenazi Jewish ancestry controls, 36,989 cases, 113,075 controls	NA	8p23.2	8	4323322	CSMD1	rs10503253-A	rs10503253	10503253	intron_variant	1e-08	8	Illumina [7158791] (imputed)	schizophrenia	http://purl.obolibrary.org/obo/MONDO_0005090	GCST003048	Genome-wide genotyping array
26198764	Goes FS	Am J Med Genet B Neuropsychiatr Genet	www.ncbi.nlm.nih.gov/pubmed/26198764	Genome-wide association study of schizophrenia in Ashkenazi Jews.	Schizophrenia	592 Ashkenazi Jewish ancestry cases, 505 Ashkenazi Jewish ancestry controls, 36,989 cases, 113,075 controls	NA	4q33	4	169705401	CLCN3	rs10520163-T	rs10520163	10520163	intron_variant	1e-08	8	Illumina [7158791] (imputed)	schizophrenia	http://purl.obolibrary.org/obo/MONDO_0005090	GCST003048	Genome-wide genotyping array
26198764	Goes FS	Am J Med Genet B Neuropsychiatr Genet	www.ncbi.nlm.nih.gov/pubmed/26198764	Genome-wide association study of schizophrenia in Ashkenazi Jews.	Schizophrenia	592 Ashkenazi Jewish ancestry cases, 505 Ashkenazi Jewish ancestry controls, 36,989 cases, 113,075 controls	NA	12q23.1	12	99099957	ANKS1B	rs10745841-C	rs10745841	10745841	intron_variant	1e-06	6	Illumina [7158791] (imputed)	schizophrenia	http://purl.obolibrary.org/obo/MONDO_0005090	GCST003048	Genome-wide genotyping array
26198764	Goes FS	Am J Med Genet B Neuropsychiatr Genet	www.ncbi.nlm.nih.gov/pubmed/26198764	Genome-wide association study of schizophrenia in Ashkenazi Jews.	Schizophrenia	592 Ashkenazi Jewish ancestry cases, 505 Ashkenazi Jewish ancestry controls, 36,989 cases, 113,075 controls	NA	12q21.33	12	89447088	POC1B	rs10777165-C	rs10777165	10777165	intron_variant	7e-06	5.1549	Illumina [7158791] (imputed)	schizophrenia	http://purl.obolibrary.org/obo/MONDO_0005090	GCST003048	Genome-wide genotyping array
26198764	Goes FS	Am J Med Genet B Neuropsychiatr Genet	www.ncbi.nlm.nih.gov/pubmed/26198764	Genome-wide association study of schizophrenia in Ashkenazi Jews.	Schizophrenia	592 Ashkenazi Jewish ancestry cases, 505 Ashkenazi Jewish ancestry controls, 36,989 cases, 113,075 controls	NA	12q12	12	39129105	LINC02406	rs10783624-C	rs10783624	10783624	intron_variant	2e-06	5.69897	Illumina [7158791] (imputed)	schizophrenia	http://purl.obolibrary.org/obo/MONDO_0005090	GCST003048	Genome-wide genotyping array
26198764	Goes FS	Am J Med Genet B Neuropsychiatr Genet	www.ncbi.nlm.nih.gov/pubmed/26198764	Genome-wide association study of schizophrenia in Ashkenazi Jews.	Schizophrenia	592 Ashkenazi Jewish ancestry cases, 505 Ashkenazi Jewish ancestry controls, 36,989 cases, 113,075 controls	NA	10q26.13	10	122142449	TACC2	rs10788251-C	rs10788251	10788251	intron_variant	4e-06	5.39794	Illumina [7158791] (imputed)	schizophrenia	http://purl.obolibrary.org/obo/MONDO_0005090	GCST003048	Genome-wide genotyping array
26198764	Goes FS	Am J Med Genet B Neuropsychiatr Genet	www.ncbi.nlm.nih.gov/pubmed/26198764	Genome-wide association study of schizophrenia in Ashkenazi Jews.	Schizophrenia	592 Ashkenazi Jewish ancestry cases, 505 Ashkenazi Jewish ancestry controls, 36,989 cases, 113,075 controls	NA	11q24.3	11	130848735	LINC02551	rs10791097-T	rs10791097	10791097	intron_variant	2e-12	11.699	Illumina [7158791] (imputed)	schizophrenia	http://purl.obolibrary.org/obo/MONDO_0005090	GCST003048	Genome-wide genotyping array
26198764	Goes FS	Am J Med Genet B Neuropsychiatr Genet	www.ncbi.nlm.nih.gov/pubmed/26198764	Genome-wide association study of schizophrenia in Ashkenazi Jews.	Schizophrenia	592 Ashkenazi Jewish ancestry cases, 505 Ashkenazi Jewish ancestry controls, 36,989 cases, 113,075 controls	NA	11p11.2	11	46908403	LRP4	rs10838634-A	rs10838634	10838634	intron_variant	5e-08	7.30103	Illumina [7158791] (imputed)	schizophrenia	http://purl.obolibrary.org/obo/MONDO_0005090	GCST003048	Genome-wide genotyping array
26198764	Goes FS	Am J Med Genet B Neuropsychiatr Genet	www.ncbi.nlm.nih.gov/pubmed/26198764	Genome-wide association study of schizophrenia in Ashkenazi Jews.	Schizophrenia	592 Ashkenazi Jewish ancestry cases, 505 Ashkenazi Jewish ancestry controls, 36,989 cases, 113,075 controls	NA	12q24.11	12	110055417	C12orf76	rs10849689-A	rs10849689	10849689	intron_variant	6e-06	5.22185	Illumina [7158791] (imputed)	schizophrenia	http://purl.obolibrary.org/obo/MONDO_0005090	GCST003048	Genome-wide genotyping array
26198764	Goes FS	Am J Med Genet B Neuropsychiatr Genet	www.ncbi.nlm.nih.gov/pubmed/26198764	Genome-wide association study of schizophrenia in Ashkenazi Jews.	Schizophrenia	592 Ashkenazi Jewish ancestry cases, 505 Ashkenazi Jewish ancestry controls, 36,989 cases, 113,075 controls	NA	18q21.1	18	49033349	DYM-AS1	rs10853575-T	rs10853575	10853575	intron_variant	3e-06	5.52288	Illumina [7158791] (imputed)	schizophrenia	http://purl.obolibrary.org/obo/MONDO_0005090	GCST003048	Genome-wide genotyping array
26198764	Goes FS	Am J Med Genet B Neuropsychiatr Genet	www.ncbi.nlm.nih.gov/pubmed/26198764	Genome-wide association study of schizophrenia in Ashkenazi Jews.	Schizophrenia	592 Ashkenazi Jewish ancestry cases, 505 Ashkenazi Jewish ancestry controls, 36,989 cases, 113,075 controls	NA	12q23.2	12	103202677	C12orf42-AS1 - C12orf42	rs10860964-T	rs10860964	10860964	intergenic_variant	9e-08	7.04576	Illumina [7158791] (imputed)	schizophrenia	http://purl.obolibrary.org/obo/MONDO_0005090	GCST003048	Genome-wide genotyping array
26198764	Goes FS	Am J Med Genet B Neuropsychiatr Genet	www.ncbi.nlm.nih.gov/pubmed/26198764	Genome-wide association study of schizophrenia in Ashkenazi Jews.	Schizophrenia	592 Ashkenazi Jewish ancestry cases, 505 Ashkenazi Jewish ancestry controls, 36,989 cases, 113,075 controls	NA	12q21.2	12	76740025	RPL7P43 - ZDHHC17	rs10862476-G	rs10862476	10862476	intergenic_variant	8e-06	5.09691	Illumina [7158791] (imputed)	schizophrenia	http://purl.obolibrary.org/obo/MONDO_0005090	GCST003048	Genome-wide genotyping array
26198764	Goes FS	Am J Med Genet B Neuropsychiatr Genet	www.ncbi.nlm.nih.gov/pubmed/26198764	Genome-wide association study of schizophrenia in Ashkenazi Jews.	Schizophrenia	592 Ashkenazi Jewish ancestry cases, 505 Ashkenazi Jewish ancestry controls, 36,989 cases, 113,075 controls	NA	12q14.3	12	67200061	RAB11AP2 - GGTA2P	rs10878577-A	rs10878577	10878577	intergenic_variant	6e-07	6.22185	Illumina [7158791] (imputed)	schizophrenia	http://purl.obolibrary.org/obo/MONDO_0005090	GCST003048	Genome-wide genotyping array
26198764	Goes FS	Am J Med Genet B Neuropsychiatr Genet	www.ncbi.nlm.nih.gov/pubmed/26198764	Genome-wide association study of schizophrenia in Ashkenazi Jews.	Schizophrenia	592 Ashkenazi Jewish ancestry cases, 505 Ashkenazi Jewish ancestry controls, 36,989 cases, 113,075 controls	NA	10q24.33	10	103111522	NT5C2	rs10883832-T	rs10883832	10883832	intron_variant	2e-16	15.699	Illumina [7158791] (imputed)	schizophrenia	http://purl.obolibrary.org/obo/MONDO_0005090	GCST003048	Genome-wide genotyping array
26198764	Goes FS	Am J Med Genet B Neuropsychiatr Genet	www.ncbi.nlm.nih.gov/pubmed/26198764	Genome-wide association study of schizophrenia in Ashkenazi Jews.	Schizophrenia	592 Ashkenazi Jewish ancestry cases, 505 Ashkenazi Jewish ancestry controls, 36,989 cases, 113,075 controls	NA	1p31.1	1	73323641	LINC01360	rs10890032-T	rs10890032	10890032	intron_variant	7e-11	10.1549	Illumina [7158791] (imputed)	schizophrenia	http://purl.obolibrary.org/obo/MONDO_0005090	GCST003048	Genome-wide genotyping array
26198764	Goes FS	Am J Med Genet B Neuropsychiatr Genet	www.ncbi.nlm.nih.gov/pubmed/26198764	Genome-wide association study of schizophrenia in Ashkenazi Jews.	Schizophrenia	592 Ashkenazi Jewish ancestry cases, 505 Ashkenazi Jewish ancestry controls, 36,989 cases, 113,075 controls	NA	11q23.1	11	112392780	LINC02762 - LINC02763	rs10891354-C	rs10891354	10891354	intergenic_variant	8e-06	5.09691	Illumina [7158791] (imputed)	schizophrenia	http://purl.obolibrary.org/obo/MONDO_0005090	GCST003048	Genome-wide genotyping array
26198764	Goes FS	Am J Med Genet B Neuropsychiatr Genet	www.ncbi.nlm.nih.gov/pubmed/26198764	Genome-wide association study of schizophrenia in Ashkenazi Jews.	Schizophrenia	592 Ashkenazi Jewish ancestry cases, 505 Ashkenazi Jewish ancestry controls, 36,989 cases, 113,075 controls	NA	2q33.3	2	207465706	MYOSLID-AS1	rs10932194-G	rs10932194	10932194	intron_variant	4e-06	5.39794	Illumina [7158791] (imputed)	schizophrenia	http://purl.obolibrary.org/obo/MONDO_0005090	GCST003048	Genome-wide genotyping array
26198764	Goes FS	Am J Med Genet B Neuropsychiatr Genet	www.ncbi.nlm.nih.gov/pubmed/26198764	Genome-wide association study of schizophrenia in Ashkenazi Jews.	Schizophrenia	592 Ashkenazi Jewish ancestry cases, 505 Ashkenazi Jewish ancestry controls, 36,989 cases, 113,075 controls	NA	9p21.2	9	26737658	LINC03106 - CAAP1	rs10967505-A	rs10967505	10967505	intergenic_variant	4e-07	6.39794	Illumina [7158791] (imputed)	schizophrenia	http://purl.obolibrary.org/obo/MONDO_0005090	GCST003048	Genome-wide genotyping array
26198764	Goes FS	Am J Med Genet B Neuropsychiatr Genet	www.ncbi.nlm.nih.gov/pubmed/26198764	Genome-wide association study of schizophrenia in Ashkenazi Jews.	Schizophrenia	592 Ashkenazi Jewish ancestry cases, 505 Ashkenazi Jewish ancestry controls, 36,989 cases, 113,075 controls	NA	2p22.2	2	37348993	QPCT	rs3770752-A	rs3770752	3770752	intron_variant	3e-06	5.52288	Illumina [7158791] (imputed)	schizophrenia	http://purl.obolibrary.org/obo/MONDO_0005090	GCST003048	Genome-wide genotyping array
26198764	Goes FS	Am J Med Genet B Neuropsychiatr Genet	www.ncbi.nlm.nih.gov/pubmed/26198764	Genome-wide association study of schizophrenia in Ashkenazi Jews.	Schizophrenia	592 Ashkenazi Jewish ancestry cases, 505 Ashkenazi Jewish ancestry controls, 36,989 cases, 113,075 controls	NA	22q13.1	22	39610030	CACNA1I	rs3788567-T	rs3788567	3788567	intron_variant	2e-11	10.699	Illumina [7158791] (imputed)	schizophrenia	http://purl.obolibrary.org/obo/MONDO_0005090	GCST003048	Genome-wide genotyping array
26198764	Goes FS	Am J Med Genet B Neuropsychiatr Genet	www.ncbi.nlm.nih.gov/pubmed/26198764	Genome-wide association study of schizophrenia in Ashkenazi Jews.	Schizophrenia	592 Ashkenazi Jewish ancestry cases, 505 Ashkenazi Jewish ancestry controls, 36,989 cases, 113,075 controls	NA	6q14.2	6	83618941	SNAP91	rs3798869-G	rs3798869	3798869	intron_variant	9e-10	9.04576	Illumina [7158791] (imputed)	schizophrenia	http://purl.obolibrary.org/obo/MONDO_0005090	GCST003048	Genome-wide genotyping array
26198764	Goes FS	Am J Med Genet B Neuropsychiatr Genet	www.ncbi.nlm.nih.gov/pubmed/26198764	Genome-wide association study of schizophrenia in Ashkenazi Jews.	Schizophrenia	592 Ashkenazi Jewish ancestry cases, 505 Ashkenazi Jewish ancestry controls, 36,989 cases, 113,075 controls	NA	13q34	13	114134675	RASA3 - CFAP97D2	rs3812831-C	rs3812831	3812831	regulatory_region_variant	1e-06	6	Illumina [7158791] (imputed)	schizophrenia	http://purl.obolibrary.org/obo/MONDO_0005090	GCST003048	Genome-wide genotyping array
26198764	Goes FS	Am J Med Genet B Neuropsychiatr Genet	www.ncbi.nlm.nih.gov/pubmed/26198764	Genome-wide association study of schizophrenia in Ashkenazi Jews.	Schizophrenia	592 Ashkenazi Jewish ancestry cases, 505 Ashkenazi Jewish ancestry controls, 36,989 cases, 113,075 controls	NA	1q43	1	243286579	SDCCAG8	rs3818802-A	rs3818802	3818802	intron_variant	2e-07	6.69897	Illumina [7158791] (imputed)	schizophrenia	http://purl.obolibrary.org/obo/MONDO_0005090	GCST003048	Genome-wide genotyping array
26198764	Goes FS	Am J Med Genet B Neuropsychiatr Genet	www.ncbi.nlm.nih.gov/pubmed/26198764	Genome-wide association study of schizophrenia in Ashkenazi Jews.	Schizophrenia	592 Ashkenazi Jewish ancestry cases, 505 Ashkenazi Jewish ancestry controls, 36,989 cases, 113,075 controls	NA	5q31.2	5	138515503	ETF1	rs3849046-T	rs3849046	3849046	intron_variant	6e-09	8.22185	Illumina [7158791] (imputed)	schizophrenia	http://purl.obolibrary.org/obo/MONDO_0005090	GCST003048	Genome-wide genotyping array
26198764	Goes FS	Am J Med Genet B Neuropsychiatr Genet	www.ncbi.nlm.nih.gov/pubmed/26198764	Genome-wide association study of schizophrenia in Ashkenazi Jews.	Schizophrenia	592 Ashkenazi Jewish ancestry cases, 505 Ashkenazi Jewish ancestry controls, 36,989 cases, 113,075 controls	NA	6p22.1	6	29681770	ZFP57 - HLA-F-AS1	rs385492-T	rs385492	385492	intergenic_variant	1e-08	8	Illumina [7158791] (imputed)	schizophrenia	http://purl.obolibrary.org/obo/MONDO_0005090	GCST003048	Genome-wide genotyping array
26198764	Goes FS	Am J Med Genet B Neuropsychiatr Genet	www.ncbi.nlm.nih.gov/pubmed/26198764	Genome-wide association study of schizophrenia in Ashkenazi Jews.	Schizophrenia	592 Ashkenazi Jewish ancestry cases, 505 Ashkenazi Jewish ancestry controls, 36,989 cases, 113,075 controls	NA	1q22	1	155906822	RIT1	rs3856261-G	rs3856261	3856261	intron_variant	3e-06	5.52288	Illumina [7158791] (imputed)	schizophrenia	http://purl.obolibrary.org/obo/MONDO_0005090	GCST003048	Genome-wide genotyping array
26198764	Goes FS	Am J Med Genet B Neuropsychiatr Genet	www.ncbi.nlm.nih.gov/pubmed/26198764	Genome-wide association study of schizophrenia in Ashkenazi Jews.	Schizophrenia	592 Ashkenazi Jewish ancestry cases, 505 Ashkenazi Jewish ancestry controls, 36,989 cases, 113,075 controls	NA	5q12.3	5	64418618	NT5ELP	rs4084594-T	rs4084594	4084594	intron_variant	4e-06	5.39794	Illumina [7158791] (imputed)	schizophrenia	http://purl.obolibrary.org/obo/MONDO_0005090	GCST003048	Genome-wide genotyping array
26198764	Goes FS	Am J Med Genet B Neuropsychiatr Genet	www.ncbi.nlm.nih.gov/pubmed/26198764	Genome-wide association study of schizophrenia in Ashkenazi Jews.	Schizophrenia	592 Ashkenazi Jewish ancestry cases, 505 Ashkenazi Jewish ancestry controls, 36,989 cases, 113,075 controls	NA	6p22.2	6	26409662	BTN3A1	rs41266839-G	rs41266839	41266839	missense_variant	7e-27	26.1549	Illumina [7158791] (imputed)	schizophrenia	http://purl.obolibrary.org/obo/MONDO_0005090	GCST003048	Genome-wide genotyping array
26198764	Goes FS	Am J Med Genet B Neuropsychiatr Genet	www.ncbi.nlm.nih.gov/pubmed/26198764	Genome-wide association study of schizophrenia in Ashkenazi Jews.	Schizophrenia	592 Ashkenazi Jewish ancestry cases, 505 Ashkenazi Jewish ancestry controls, 36,989 cases, 113,075 controls	NA	6p21.32	6	32103231	TNXB	rs41268902-A	rs41268902	41268902	intron_variant	5e-06	5.30103	Illumina [7158791] (imputed)	schizophrenia	http://purl.obolibrary.org/obo/MONDO_0005090	GCST003048	Genome-wide genotyping array
26198764	Goes FS	Am J Med Genet B Neuropsychiatr Genet	www.ncbi.nlm.nih.gov/pubmed/26198764	Genome-wide association study of schizophrenia in Ashkenazi Jews.	Schizophrenia	592 Ashkenazi Jewish ancestry cases, 505 Ashkenazi Jewish ancestry controls, 36,989 cases, 113,075 controls	NA	8q24.3	8	142231572	TSNARE1	rs4129585-A	rs4129585	4129585	intron_variant	8e-14	13.0969	Illumina [7158791] (imputed)	schizophrenia	http://purl.obolibrary.org/obo/MONDO_0005090	GCST003048	Genome-wide genotyping array
26198764	Goes FS	Am J Med Genet B Neuropsychiatr Genet	www.ncbi.nlm.nih.gov/pubmed/26198764	Genome-wide association study of schizophrenia in Ashkenazi Jews.	Schizophrenia	592 Ashkenazi Jewish ancestry cases, 505 Ashkenazi Jewish ancestry controls, 36,989 cases, 113,075 controls	NA	1q42.12	1	226602300	STUM	rs41314284-T	rs41314284	41314284	3_prime_UTR_variant	2e-06	5.69897	Illumina [7158791] (imputed)	schizophrenia	http://purl.obolibrary.org/obo/MONDO_0005090	GCST003048	Genome-wide genotyping array
26198764	Goes FS	Am J Med Genet B Neuropsychiatr Genet	www.ncbi.nlm.nih.gov/pubmed/26198764	Genome-wide association study of schizophrenia in Ashkenazi Jews.	Schizophrenia	592 Ashkenazi Jewish ancestry cases, 505 Ashkenazi Jewish ancestry controls, 36,989 cases, 113,075 controls	NA	8p23.1	8	9326721	PPP1R3B-DT	rs4240624-G	rs4240624	4240624	intron_variant	8e-06	5.09691	Illumina [7158791] (imputed)	schizophrenia	http://purl.obolibrary.org/obo/MONDO_0005090	GCST003048	Genome-wide genotyping array
26198764	Goes FS	Am J Med Genet B Neuropsychiatr Genet	www.ncbi.nlm.nih.gov/pubmed/26198764	Genome-wide association study of schizophrenia in Ashkenazi Jews.	Schizophrenia	592 Ashkenazi Jewish ancestry cases, 505 Ashkenazi Jewish ancestry controls, 36,989 cases, 113,075 controls	NA	12q21.33	12	91853010	LINC02823 - LINC02404	rs4240748-G	rs4240748	4240748	intergenic_variant	2e-07	6.69897	Illumina [7158791] (imputed)	schizophrenia	http://purl.obolibrary.org/obo/MONDO_0005090	GCST003048	Genome-wide genotyping array
26198764	Goes FS	Am J Med Genet B Neuropsychiatr Genet	www.ncbi.nlm.nih.gov/pubmed/26198764	Genome-wide association study of schizophrenia in Ashkenazi Jews.	Schizophrenia	592 Ashkenazi Jewish ancestry cases, 505 Ashkenazi Jewish ancestry controls, 36,989 cases, 113,075 controls	NA	5q13.1	5	68196284	LINC02219	rs4246774-C	rs4246774	4246774	intron_variant	9e-06	5.04576	Illumina [7158791] (imputed)	schizophrenia	http://purl.obolibrary.org/obo/MONDO_0005090	GCST003048	Genome-wide genotyping array
26198764	Goes FS	Am J Med Genet B Neuropsychiatr Genet	www.ncbi.nlm.nih.gov/pubmed/26198764	Genome-wide association study of schizophrenia in Ashkenazi Jews.	Schizophrenia	592 Ashkenazi Jewish ancestry cases, 505 Ashkenazi Jewish ancestry controls, 36,989 cases, 113,075 controls	NA	20q13.33	20	63523758	PPDPF	rs427230-T	rs427230	427230	intergenic_variant	4e-08	7.39794	Illumina [7158791] (imputed)	schizophrenia	http://purl.obolibrary.org/obo/MONDO_0005090	GCST003048	Genome-wide genotyping array
26198764	Goes FS	Am J Med Genet B Neuropsychiatr Genet	www.ncbi.nlm.nih.gov/pubmed/26198764	Genome-wide association study of schizophrenia in Ashkenazi Jews.	Schizophrenia	592 Ashkenazi Jewish ancestry cases, 505 Ashkenazi Jewish ancestry controls, 36,989 cases, 113,075 controls	NA	17p11.2	17	19250104	EPN2	rs4273100-T	rs4273100	4273100	intron_variant	5e-07	6.30103	Illumina [7158791] (imputed)	schizophrenia	http://purl.obolibrary.org/obo/MONDO_0005090	GCST003048	Genome-wide genotyping array
26198764	Goes FS	Am J Med Genet B Neuropsychiatr Genet	www.ncbi.nlm.nih.gov/pubmed/26198764	Genome-wide association study of schizophrenia in Ashkenazi Jews.	Schizophrenia	592 Ashkenazi Jewish ancestry cases, 505 Ashkenazi Jewish ancestry controls, 36,989 cases, 113,075 controls	NA	3p24.3	3	17817874	TBC1D5	rs4330281-C	rs4330281	4330281	intergenic_variant	3e-08	7.52288	Illumina [7158791] (imputed)	schizophrenia	http://purl.obolibrary.org/obo/MONDO_0005090	GCST003048	Genome-wide genotyping array
26198764	Goes FS	Am J Med Genet B Neuropsychiatr Genet	www.ncbi.nlm.nih.gov/pubmed/26198764	Genome-wide association study of schizophrenia in Ashkenazi Jews.	Schizophrenia	592 Ashkenazi Jewish ancestry cases, 505 Ashkenazi Jewish ancestry controls, 36,989 cases, 113,075 controls	NA	5q21.3	5	109700365	MAN2A1	rs4388249-T	rs4388249	4388249	intron_variant	2e-07	6.69897	Illumina [7158791] (imputed)	schizophrenia	http://purl.obolibrary.org/obo/MONDO_0005090	GCST003048	Genome-wide genotyping array
26198764	Goes FS	Am J Med Genet B Neuropsychiatr Genet	www.ncbi.nlm.nih.gov/pubmed/26198764	Genome-wide association study of schizophrenia in Ashkenazi Jews.	Schizophrenia	592 Ashkenazi Jewish ancestry cases, 505 Ashkenazi Jewish ancestry controls, 36,989 cases, 113,075 controls	NA	5q12.1	5	61302716	LINC02057	rs4391122-G	rs4391122	4391122	intron_variant	2e-13	12.699	Illumina [7158791] (imputed)	schizophrenia	http://purl.obolibrary.org/obo/MONDO_0005090	GCST003048	Genome-wide genotyping array
26198764	Goes FS	Am J Med Genet B Neuropsychiatr Genet	www.ncbi.nlm.nih.gov/pubmed/26198764	Genome-wide association study of schizophrenia in Ashkenazi Jews.	Schizophrenia	592 Ashkenazi Jewish ancestry cases, 505 Ashkenazi Jewish ancestry controls, 36,989 cases, 113,075 controls	NA	12q13.12	12	50201164	LIMA1	rs4459386-A	rs4459386	4459386	intron_variant	5e-06	5.30103	Illumina [7158791] (imputed)	schizophrenia	http://purl.obolibrary.org/obo/MONDO_0005090	GCST003048	Genome-wide genotyping array
26198764	Goes FS	Am J Med Genet B Neuropsychiatr Genet	www.ncbi.nlm.nih.gov/pubmed/26198764	Genome-wide association study of schizophrenia in Ashkenazi Jews.	Schizophrenia	592 Ashkenazi Jewish ancestry cases, 505 Ashkenazi Jewish ancestry controls, 36,989 cases, 113,075 controls	NA	6q14.1	6	83080079	DOP1A	rs4470825-G	rs4470825	4470825	intron_variant	3e-07	6.52288	Illumina [7158791] (imputed)	schizophrenia	http://purl.obolibrary.org/obo/MONDO_0005090	GCST003048	Genome-wide genotyping array
26198764	Goes FS	Am J Med Genet B Neuropsychiatr Genet	www.ncbi.nlm.nih.gov/pubmed/26198764	Genome-wide association study of schizophrenia in Ashkenazi Jews.	Schizophrenia	592 Ashkenazi Jewish ancestry cases, 505 Ashkenazi Jewish ancestry controls, 36,989 cases, 113,075 controls	NA	17p13.3	17	2305605	SRR	rs4523957-T	rs4523957	4523957	intron_variant	1e-09	9	Illumina [7158791] (imputed)	schizophrenia	http://purl.obolibrary.org/obo/MONDO_0005090	GCST003048	Genome-wide genotyping array
26198764	Goes FS	Am J Med Genet B Neuropsychiatr Genet	www.ncbi.nlm.nih.gov/pubmed/26198764	Genome-wide association study of schizophrenia in Ashkenazi Jews.	Schizophrenia	592 Ashkenazi Jewish ancestry cases, 505 Ashkenazi Jewish ancestry controls, 36,989 cases, 113,075 controls	NA	4q22.3	4	96805918	LINC02267	rs4626214-G	rs4626214	4626214	intron_variant	7e-07	6.1549	Illumina [7158791] (imputed)	schizophrenia	http://purl.obolibrary.org/obo/MONDO_0005090	GCST003048	Genome-wide genotyping array
26198764	Goes FS	Am J Med Genet B Neuropsychiatr Genet	www.ncbi.nlm.nih.gov/pubmed/26198764	Genome-wide association study of schizophrenia in Ashkenazi Jews.	Schizophrenia	592 Ashkenazi Jewish ancestry cases, 505 Ashkenazi Jewish ancestry controls, 36,989 cases, 113,075 controls	NA	5p12	5	44857365	MRPS30 - HCN1	rs4629607-G	rs4629607	4629607	intergenic_variant	1e-06	6	Illumina [7158791] (imputed)	schizophrenia	http://purl.obolibrary.org/obo/MONDO_0005090	GCST003048	Genome-wide genotyping array
26198764	Goes FS	Am J Med Genet B Neuropsychiatr Genet	www.ncbi.nlm.nih.gov/pubmed/26198764	Genome-wide association study of schizophrenia in Ashkenazi Jews.	Schizophrenia	592 Ashkenazi Jewish ancestry cases, 505 Ashkenazi Jewish ancestry controls, 36,989 cases, 113,075 controls	NA	18q21.2	18	53220378	DCC	rs4632195-T	rs4632195	4632195	intron_variant	4e-06	5.39794	Illumina [7158791] (imputed)	schizophrenia	http://purl.obolibrary.org/obo/MONDO_0005090	GCST003048	Genome-wide genotyping array
26198764	Goes FS	Am J Med Genet B Neuropsychiatr Genet	www.ncbi.nlm.nih.gov/pubmed/26198764	Genome-wide association study of schizophrenia in Ashkenazi Jews.	Schizophrenia	592 Ashkenazi Jewish ancestry cases, 505 Ashkenazi Jewish ancestry controls, 36,989 cases, 113,075 controls	NA	8q23.2	8	110475239	RPSAP48 - NDUFB9P3	rs4642619-A	rs4642619	4642619	intergenic_variant	8e-11	10.0969	Illumina [7158791] (imputed)	schizophrenia	http://purl.obolibrary.org/obo/MONDO_0005090	GCST003048	Genome-wide genotyping array
26198764	Goes FS	Am J Med Genet B Neuropsychiatr Genet	www.ncbi.nlm.nih.gov/pubmed/26198764	Genome-wide association study of schizophrenia in Ashkenazi Jews.	Schizophrenia	592 Ashkenazi Jewish ancestry cases, 505 Ashkenazi Jewish ancestry controls, 36,989 cases, 113,075 controls	NA	1p36.32	1	2455662	PLCH2	rs4648845-T	rs4648845	4648845	intergenic_variant	2e-09	8.69897	Illumina [7158791] (imputed)	schizophrenia	http://purl.obolibrary.org/obo/MONDO_0005090	GCST003048	Genome-wide genotyping array
26198764	Goes FS	Am J Med Genet B Neuropsychiatr Genet	www.ncbi.nlm.nih.gov/pubmed/26198764	Genome-wide association study of schizophrenia in Ashkenazi Jews.	Schizophrenia	592 Ashkenazi Jewish ancestry cases, 505 Ashkenazi Jewish ancestry controls, 36,989 cases, 113,075 controls	NA	2p25.1	2	8598773	LINC00299 - SNRPEP5	rs4669297-T	rs4669297	4669297	intergenic_variant	5e-06	5.30103	Illumina [7158791] (imputed)	schizophrenia	http://purl.obolibrary.org/obo/MONDO_0005090	GCST003048	Genome-wide genotyping array
26198764	Goes FS	Am J Med Genet B Neuropsychiatr Genet	www.ncbi.nlm.nih.gov/pubmed/26198764	Genome-wide association study of schizophrenia in Ashkenazi Jews.	Schizophrenia	592 Ashkenazi Jewish ancestry cases, 505 Ashkenazi Jewish ancestry controls, 36,989 cases, 113,075 controls	NA	15q26.1	15	90883330	FURIN	rs4702-G	rs4702	4702	3_prime_UTR_variant	3e-12	11.5229	Illumina [7158791] (imputed)	schizophrenia	http://purl.obolibrary.org/obo/MONDO_0005090	GCST003048	Genome-wide genotyping array
26198764	Goes FS	Am J Med Genet B Neuropsychiatr Genet	www.ncbi.nlm.nih.gov/pubmed/26198764	Genome-wide association study of schizophrenia in Ashkenazi Jews.	Schizophrenia	592 Ashkenazi Jewish ancestry cases, 505 Ashkenazi Jewish ancestry controls, 36,989 cases, 113,075 controls	NA	6p21.31	6	33773939	LEMD2	rs4711350-G	rs4711350	4711350	intron_variant	9e-09	8.04576	Illumina [7158791] (imputed)	schizophrenia	http://purl.obolibrary.org/obo/MONDO_0005090	GCST003048	Genome-wide genotyping array
26198764	Goes FS	Am J Med Genet B Neuropsychiatr Genet	www.ncbi.nlm.nih.gov/pubmed/26198764	Genome-wide association study of schizophrenia in Ashkenazi Jews.	Schizophrenia	592 Ashkenazi Jewish ancestry cases, 505 Ashkenazi Jewish ancestry controls, 36,989 cases, 113,075 controls	NA	7q21.11	7	78707618	MAGI2	rs4727751-T	rs4727751	4727751	intron_variant	1e-06	6	Illumina [7158791] (imputed)	schizophrenia	http://purl.obolibrary.org/obo/MONDO_0005090	GCST003048	Genome-wide genotyping array
26198764	Goes FS	Am J Med Genet B Neuropsychiatr Genet	www.ncbi.nlm.nih.gov/pubmed/26198764	Genome-wide association study of schizophrenia in Ashkenazi Jews.	Schizophrenia	592 Ashkenazi Jewish ancestry cases, 505 Ashkenazi Jewish ancestry controls, 36,989 cases, 113,075 controls	NA	8q24.21	8	130140419	ASAP1	rs4733770-G	rs4733770	4733770	intron_variant	8e-07	6.09691	Illumina [7158791] (imputed)	schizophrenia	http://purl.obolibrary.org/obo/MONDO_0005090	GCST003048	Genome-wide genotyping array
26198764	Goes FS	Am J Med Genet B Neuropsychiatr Genet	www.ncbi.nlm.nih.gov/pubmed/26198764	Genome-wide association study of schizophrenia in Ashkenazi Jews.	Schizophrenia	592 Ashkenazi Jewish ancestry cases, 505 Ashkenazi Jewish ancestry controls, 36,989 cases, 113,075 controls	NA	9p23	9	10255540	PTPRD	rs4740446-T	rs4740446	4740446	intron_variant	7e-06	5.1549	Illumina [7158791] (imputed)	schizophrenia	http://purl.obolibrary.org/obo/MONDO_0005090	GCST003048	Genome-wide genotyping array
26198764	Goes FS	Am J Med Genet B Neuropsychiatr Genet	www.ncbi.nlm.nih.gov/pubmed/26198764	Genome-wide association study of schizophrenia in Ashkenazi Jews.	Schizophrenia	592 Ashkenazi Jewish ancestry cases, 505 Ashkenazi Jewish ancestry controls, 36,989 cases, 113,075 controls	NA	9q21.12	9	69472320	APBA1	rs4744901-C	rs4744901	4744901	intron_variant	8e-06	5.09691	Illumina [7158791] (imputed)	schizophrenia	http://purl.obolibrary.org/obo/MONDO_0005090	GCST003048	Genome-wide genotyping array
26198764	Goes FS	Am J Med Genet B Neuropsychiatr Genet	www.ncbi.nlm.nih.gov/pubmed/26198764	Genome-wide association study of schizophrenia in Ashkenazi Jews.	Schizophrenia	592 Ashkenazi Jewish ancestry cases, 505 Ashkenazi Jewish ancestry controls, 36,989 cases, 113,075 controls	NA	12q24.11	12	110285440	ATP2A2	rs4766428-T	rs4766428	4766428	intron_variant	2e-10	9.69897	Illumina [7158791] (imputed)	schizophrenia	http://purl.obolibrary.org/obo/MONDO_0005090	GCST003048	Genome-wide genotyping array
26198764	Goes FS	Am J Med Genet B Neuropsychiatr Genet	www.ncbi.nlm.nih.gov/pubmed/26198764	Genome-wide association study of schizophrenia in Ashkenazi Jews.	Schizophrenia	592 Ashkenazi Jewish ancestry cases, 505 Ashkenazi Jewish ancestry controls, 36,989 cases, 113,075 controls	NA	15q21.2	15	52594765	ATOSA	rs4776059-T	rs4776059	4776059	intron_variant	4e-06	5.39794	Illumina [7158791] (imputed)	schizophrenia	http://purl.obolibrary.org/obo/MONDO_0005090	GCST003048	Genome-wide genotyping array
26198764	Goes FS	Am J Med Genet B Neuropsychiatr Genet	www.ncbi.nlm.nih.gov/pubmed/26198764	Genome-wide association study of schizophrenia in Ashkenazi Jews.	Schizophrenia	592 Ashkenazi Jewish ancestry cases, 505 Ashkenazi Jewish ancestry controls, 36,989 cases, 113,075 controls	NA	9p13.3	9	35519000	RUSC2	rs4879901-C	rs4879901	4879901	intron_variant	8e-06	5.09691	Illumina [7158791] (imputed)	schizophrenia	http://purl.obolibrary.org/obo/MONDO_0005090	GCST003048	Genome-wide genotyping array
26198764	Goes FS	Am J Med Genet B Neuropsychiatr Genet	www.ncbi.nlm.nih.gov/pubmed/26198764	Genome-wide association study of schizophrenia in Ashkenazi Jews.	Schizophrenia	592 Ashkenazi Jewish ancestry cases, 505 Ashkenazi Jewish ancestry controls, 36,989 cases, 113,075 controls	NA	3p22.3	3	32021149	OSBPL10	rs4955124-T	rs4955124	4955124	intergenic_variant	8e-06	5.09691	Illumina [7158791] (imputed)	schizophrenia	http://purl.obolibrary.org/obo/MONDO_0005090	GCST003048	Genome-wide genotyping array
26198764	Goes FS	Am J Med Genet B Neuropsychiatr Genet	www.ncbi.nlm.nih.gov/pubmed/26198764	Genome-wide association study of schizophrenia in Ashkenazi Jews.	Schizophrenia	592 Ashkenazi Jewish ancestry cases, 505 Ashkenazi Jewish ancestry controls, 36,989 cases, 113,075 controls	NA	17q22	17	59425467	LINC01476	rs4968361-A	rs4968361	4968361	non_coding_transcript_exon_variant	9e-06	5.04576	Illumina [7158791] (imputed)	schizophrenia	http://purl.obolibrary.org/obo/MONDO_0005090	GCST003048	Genome-wide genotyping array
26198764	Goes FS	Am J Med Genet B Neuropsychiatr Genet	www.ncbi.nlm.nih.gov/pubmed/26198764	Genome-wide association study of schizophrenia in Ashkenazi Jews.	Schizophrenia	592 Ashkenazi Jewish ancestry cases, 505 Ashkenazi Jewish ancestry controls, 36,989 cases, 113,075 controls	NA	1p21.3	1	96246965	RNU1-130P - LINC01787	rs498154-G	rs498154	498154	intergenic_variant	9e-06	5.04576	Illumina [7158791] (imputed)	schizophrenia	http://purl.obolibrary.org/obo/MONDO_0005090	GCST003048	Genome-wide genotyping array
26198764	Goes FS	Am J Med Genet B Neuropsychiatr Genet	www.ncbi.nlm.nih.gov/pubmed/26198764	Genome-wide association study of schizophrenia in Ashkenazi Jews.	Schizophrenia	592 Ashkenazi Jewish ancestry cases, 505 Ashkenazi Jewish ancestry controls, 36,989 cases, 113,075 controls	NA	11q23.2	11	113345201	TTC12	rs4987094-A	rs4987094	4987094	intron_variant	6e-07	6.22185	Illumina [7158791] (imputed)	schizophrenia	http://purl.obolibrary.org/obo/MONDO_0005090	GCST003048	Genome-wide genotyping array
26198764	Goes FS	Am J Med Genet B Neuropsychiatr Genet	www.ncbi.nlm.nih.gov/pubmed/26198764	Genome-wide association study of schizophrenia in Ashkenazi Jews.	Schizophrenia	592 Ashkenazi Jewish ancestry cases, 505 Ashkenazi Jewish ancestry controls, 36,989 cases, 113,075 controls	NA	3q21.2	3	124364323	KALRN	rs504918-C	rs504918	504918	intron_variant	2e-06	5.69897	Illumina [7158791] (imputed)	schizophrenia	http://purl.obolibrary.org/obo/MONDO_0005090	GCST003048	Genome-wide genotyping array
26198764	Goes FS	Am J Med Genet B Neuropsychiatr Genet	www.ncbi.nlm.nih.gov/pubmed/26198764	Genome-wide association study of schizophrenia in Ashkenazi Jews.	Schizophrenia	592 Ashkenazi Jewish ancestry cases, 505 Ashkenazi Jewish ancestry controls, 36,989 cases, 113,075 controls	NA	1q24.1	1	166700699	FMO10P - RPL4P2	rs513088-G	rs513088	513088	intergenic_variant	7e-06	5.1549	Illumina [7158791] (imputed)	schizophrenia	http://purl.obolibrary.org/obo/MONDO_0005090	GCST003048	Genome-wide genotyping array
26198764	Goes FS	Am J Med Genet B Neuropsychiatr Genet	www.ncbi.nlm.nih.gov/pubmed/26198764	Genome-wide association study of schizophrenia in Ashkenazi Jews.	Schizophrenia	592 Ashkenazi Jewish ancestry cases, 505 Ashkenazi Jewish ancestry controls, 36,989 cases, 113,075 controls	NA	9q21.13	9	74727899	TRPM6	rs514209-C	rs514209	514209	intron_variant	5e-07	6.30103	Illumina [7158791] (imputed)	schizophrenia	http://purl.obolibrary.org/obo/MONDO_0005090	GCST003048	Genome-wide genotyping array
26198764	Goes FS	Am J Med Genet B Neuropsychiatr Genet	www.ncbi.nlm.nih.gov/pubmed/26198764	Genome-wide association study of schizophrenia in Ashkenazi Jews.	Schizophrenia	592 Ashkenazi Jewish ancestry cases, 505 Ashkenazi Jewish ancestry controls, 36,989 cases, 113,075 controls	NA	6q25.1	6	150993705	MTHFD1L	rs524732-A	rs524732	524732	intron_variant	1e-06	6	Illumina [7158791] (imputed)	schizophrenia	http://purl.obolibrary.org/obo/MONDO_0005090	GCST003048	Genome-wide genotyping array
26198764	Goes FS	Am J Med Genet B Neuropsychiatr Genet	www.ncbi.nlm.nih.gov/pubmed/26198764	Genome-wide association study of schizophrenia in Ashkenazi Jews.	Schizophrenia	592 Ashkenazi Jewish ancestry cases, 505 Ashkenazi Jewish ancestry controls, 36,989 cases, 113,075 controls	NA	1p35.3	1	28814643	OPRD1	rs533123-A	rs533123	533123	intron_variant	2e-07	6.69897	Illumina [7158791] (imputed)	schizophrenia	http://purl.obolibrary.org/obo/MONDO_0005090	GCST003048	Genome-wide genotyping array
26198764	Goes FS	Am J Med Genet B Neuropsychiatr Genet	www.ncbi.nlm.nih.gov/pubmed/26198764	Genome-wide association study of schizophrenia in Ashkenazi Jews.	Schizophrenia	592 Ashkenazi Jewish ancestry cases, 505 Ashkenazi Jewish ancestry controls, 36,989 cases, 113,075 controls	NA	7p13	7	44552473	NPC1L1 - DDX56	rs540425-T	rs540425	540425	intergenic_variant	3e-07	6.52288	Illumina [7158791] (imputed)	schizophrenia	http://purl.obolibrary.org/obo/MONDO_0005090	GCST003048	Genome-wide genotyping array
26198764	Goes FS	Am J Med Genet B Neuropsychiatr Genet	www.ncbi.nlm.nih.gov/pubmed/26198764	Genome-wide association study of schizophrenia in Ashkenazi Jews.	Schizophrenia	592 Ashkenazi Jewish ancestry cases, 505 Ashkenazi Jewish ancestry controls, 36,989 cases, 113,075 controls	NA	8p22	8	18550348	PSD3	rs876983-T	rs876983	876983	intron_variant	9e-08	7.04576	Illumina [7158791] (imputed)	schizophrenia	http://purl.obolibrary.org/obo/MONDO_0005090	GCST003048	Genome-wide genotyping array
26198764	Goes FS	Am J Med Genet B Neuropsychiatr Genet	www.ncbi.nlm.nih.gov/pubmed/26198764	Genome-wide association study of schizophrenia in Ashkenazi Jews.	Schizophrenia	592 Ashkenazi Jewish ancestry cases, 505 Ashkenazi Jewish ancestry controls, 36,989 cases, 113,075 controls	NA	11q25	11	134426490	B3GAT1-DT	rs893949-C	rs893949	893949	intron_variant	5e-07	6.30103	Illumina [7158791] (imputed)	schizophrenia	http://purl.obolibrary.org/obo/MONDO_0005090	GCST003048	Genome-wide genotyping array
26198764	Goes FS	Am J Med Genet B Neuropsychiatr Genet	www.ncbi.nlm.nih.gov/pubmed/26198764	Genome-wide association study of schizophrenia in Ashkenazi Jews.	Schizophrenia	592 Ashkenazi Jewish ancestry cases, 505 Ashkenazi Jewish ancestry controls, 36,989 cases, 113,075 controls	NA	6p21.32	6	32668221	HLA-DQB1	rs9274623-G	rs9274623	9274623	intergenic_variant	6e-19	18.2218	Illumina [7158791] (imputed)	schizophrenia	http://purl.obolibrary.org/obo/MONDO_0005090	GCST003048	Genome-wide genotyping array
26198764	Goes FS	Am J Med Genet B Neuropsychiatr Genet	www.ncbi.nlm.nih.gov/pubmed/26198764	Genome-wide association study of schizophrenia in Ashkenazi Jews.	Schizophrenia	592 Ashkenazi Jewish ancestry cases, 505 Ashkenazi Jewish ancestry controls, 36,989 cases, 113,075 controls	NA	5q14.1	5	78328190	Y_RNA - SCAMP1-AS1	rs9293741-A	rs9293741	9293741	regulatory_region_variant	1e-06	6	Illumina [7158791] (imputed)	schizophrenia	http://purl.obolibrary.org/obo/MONDO_0005090	GCST003048	Genome-wide genotyping array
26198764	Goes FS	Am J Med Genet B Neuropsychiatr Genet	www.ncbi.nlm.nih.gov/pubmed/26198764	Genome-wide association study of schizophrenia in Ashkenazi Jews.	Schizophrenia	592 Ashkenazi Jewish ancestry cases, 505 Ashkenazi Jewish ancestry controls, 36,989 cases, 113,075 controls	NA	3p24.2	3	24174066	THRB, THRB-AS2	rs9310732-A	rs9310732	9310732	intron_variant	3e-06	5.52288	Illumina [7158791] (imputed)	schizophrenia	http://purl.obolibrary.org/obo/MONDO_0005090	GCST003048	Genome-wide genotyping array
26198764	Goes FS	Am J Med Genet B Neuropsychiatr Genet	www.ncbi.nlm.nih.gov/pubmed/26198764	Genome-wide association study of schizophrenia in Ashkenazi Jews.	Schizophrenia	592 Ashkenazi Jewish ancestry cases, 505 Ashkenazi Jewish ancestry controls, 36,989 cases, 113,075 controls	NA	13q12.11	13	21388068	ZDHHC20	rs9316337-G	rs9316337	9316337	intron_variant	2e-06	5.69897	Illumina [7158791] (imputed)	schizophrenia	http://purl.obolibrary.org/obo/MONDO_0005090	GCST003048	Genome-wide genotyping array
26198764	Goes FS	Am J Med Genet B Neuropsychiatr Genet	www.ncbi.nlm.nih.gov/pubmed/26198764	Genome-wide association study of schizophrenia in Ashkenazi Jews.	Schizophrenia	592 Ashkenazi Jewish ancestry cases, 505 Ashkenazi Jewish ancestry controls, 36,989 cases, 113,075 controls	NA	13q21.32	13	67112708	PCDH9	rs9317639-C	rs9317639	9317639	intron_variant	5e-06	5.30103	Illumina [7158791] (imputed)	schizophrenia	http://purl.obolibrary.org/obo/MONDO_0005090	GCST003048	Genome-wide genotyping array
26198764	Goes FS	Am J Med Genet B Neuropsychiatr Genet	www.ncbi.nlm.nih.gov/pubmed/26198764	Genome-wide association study of schizophrenia in Ashkenazi Jews.	Schizophrenia	592 Ashkenazi Jewish ancestry cases, 505 Ashkenazi Jewish ancestry controls, 36,989 cases, 113,075 controls	NA	2q13	2	109526659	SH3RF3 - SEPTIN10	rs9330316-A	rs9330316	9330316	intergenic_variant	5e-08	7.30103	Illumina [7158791] (imputed)	schizophrenia	http://purl.obolibrary.org/obo/MONDO_0005090	GCST003048	Genome-wide genotyping array
26198764	Goes FS	Am J Med Genet B Neuropsychiatr Genet	www.ncbi.nlm.nih.gov/pubmed/26198764	Genome-wide association study of schizophrenia in Ashkenazi Jews.	Schizophrenia	592 Ashkenazi Jewish ancestry cases, 505 Ashkenazi Jewish ancestry controls, 36,989 cases, 113,075 controls	NA	6q12	6	63416275	LGSN - EEF1B2P5	rs9341835-C	rs9341835	9341835	intron_variant	4e-06	5.39794	Illumina [7158791] (imputed)	schizophrenia	http://purl.obolibrary.org/obo/MONDO_0005090	GCST003048	Genome-wide genotyping array
26198764	Goes FS	Am J Med Genet B Neuropsychiatr Genet	www.ncbi.nlm.nih.gov/pubmed/26198764	Genome-wide association study of schizophrenia in Ashkenazi Jews.	Schizophrenia	592 Ashkenazi Jewish ancestry cases, 505 Ashkenazi Jewish ancestry controls, 36,989 cases, 113,075 controls	NA	6q14.3	6	87144623	RCN1P1 - ZNF292	rs9362395-T	rs9362395	9362395	intergenic_variant	7e-07	6.1549	Illumina [7158791] (imputed)	schizophrenia	http://purl.obolibrary.org/obo/MONDO_0005090	GCST003048	Genome-wide genotyping array
26198764	Goes FS	Am J Med Genet B Neuropsychiatr Genet	www.ncbi.nlm.nih.gov/pubmed/26198764	Genome-wide association study of schizophrenia in Ashkenazi Jews.	Schizophrenia	592 Ashkenazi Jewish ancestry cases, 505 Ashkenazi Jewish ancestry controls, 36,989 cases, 113,075 controls	NA	6q21	6	108662324	FOXO3	rs9398171-C	rs9398171	9398171	intron_variant	4e-08	7.39794	Illumina [7158791] (imputed)	schizophrenia	http://purl.obolibrary.org/obo/MONDO_0005090	GCST003048	Genome-wide genotyping array
26198764	Goes FS	Am J Med Genet B Neuropsychiatr Genet	www.ncbi.nlm.nih.gov/pubmed/26198764	Genome-wide association study of schizophrenia in Ashkenazi Jews.	Schizophrenia	592 Ashkenazi Jewish ancestry cases, 505 Ashkenazi Jewish ancestry controls, 36,989 cases, 113,075 controls	NA	6q24.2	6	143330832	AIG1	rs9403484-T	rs9403484	9403484	intron_variant	6e-06	5.22185	Illumina [7158791] (imputed)	schizophrenia	http://purl.obolibrary.org/obo/MONDO_0005090	GCST003048	Genome-wide genotyping array
26198764	Goes FS	Am J Med Genet B Neuropsychiatr Genet	www.ncbi.nlm.nih.gov/pubmed/26198764	Genome-wide association study of schizophrenia in Ashkenazi Jews.	Schizophrenia	592 Ashkenazi Jewish ancestry cases, 505 Ashkenazi Jewish ancestry controls, 36,989 cases, 113,075 controls	NA	11q12.1	11	57742822	SELENOH, TMX2	rs9420-A	rs9420	9420	intron_variant	2e-08	7.69897	Illumina [7158791] (imputed)	schizophrenia	http://purl.obolibrary.org/obo/MONDO_0005090	GCST003048	Genome-wide genotyping array
26198764	Goes FS	Am J Med Genet B Neuropsychiatr Genet	www.ncbi.nlm.nih.gov/pubmed/26198764	Genome-wide association study of schizophrenia in Ashkenazi Jews.	Schizophrenia	592 Ashkenazi Jewish ancestry cases, 505 Ashkenazi Jewish ancestry controls, 36,989 cases, 113,075 controls	NA	6p21.32	6	33427422	SYNGAP1	rs9461856-A	rs9461856	9461856	intron_variant	4e-12	11.3979	Illumina [7158791] (imputed)	schizophrenia	http://purl.obolibrary.org/obo/MONDO_0005090	GCST003048	Genome-wide genotyping array
26198764	Goes FS	Am J Med Genet B Neuropsychiatr Genet	www.ncbi.nlm.nih.gov/pubmed/26198764	Genome-wide association study of schizophrenia in Ashkenazi Jews.	Schizophrenia	592 Ashkenazi Jewish ancestry cases, 505 Ashkenazi Jewish ancestry controls, 36,989 cases, 113,075 controls	NA	15q25.2	15	84037709	ADAMTSL3	rs950169-C	rs950169	950169	missense_variant	3e-11	10.5229	Illumina [7158791] (imputed)	schizophrenia	http://purl.obolibrary.org/obo/MONDO_0005090	GCST003048	Genome-wide genotyping array
26198764	Goes FS	Am J Med Genet B Neuropsychiatr Genet	www.ncbi.nlm.nih.gov/pubmed/26198764	Genome-wide association study of schizophrenia in Ashkenazi Jews.	Schizophrenia	592 Ashkenazi Jewish ancestry cases, 505 Ashkenazi Jewish ancestry controls, 36,989 cases, 113,075 controls	NA	13q31.1	13	79285321	BCAS2P3 - RBM26	rs9545047-A	rs9545047	9545047	intergenic_variant	3e-06	5.52288	Illumina [7158791] (imputed)	schizophrenia	http://purl.obolibrary.org/obo/MONDO_0005090	GCST003048	Genome-wide genotyping array
26198764	Goes FS	Am J Med Genet B Neuropsychiatr Genet	www.ncbi.nlm.nih.gov/pubmed/26198764	Genome-wide association study of schizophrenia in Ashkenazi Jews.	Schizophrenia	592 Ashkenazi Jewish ancestry cases, 505 Ashkenazi Jewish ancestry controls, 36,989 cases, 113,075 controls	NA	13q32.1	13	96360101	HS6ST3	rs9554348-T	rs9554348	9554348	intron_variant	3e-06	5.52288	Illumina [7158791] (imputed)	schizophrenia	http://purl.obolibrary.org/obo/MONDO_0005090	GCST003048	Genome-wide genotyping array
26198764	Goes FS	Am J Med Genet B Neuropsychiatr Genet	www.ncbi.nlm.nih.gov/pubmed/26198764	Genome-wide association study of schizophrenia in Ashkenazi Jews.	Schizophrenia	592 Ashkenazi Jewish ancestry cases, 505 Ashkenazi Jewish ancestry controls, 36,989 cases, 113,075 controls	NA	6q25.3	6	155683529	RNU7-152P - MIR1202	rs956096-A	rs956096	956096	intergenic_variant	8e-06	5.09691	Illumina [7158791] (imputed)	schizophrenia	http://purl.obolibrary.org/obo/MONDO_0005090	GCST003048	Genome-wide genotyping array
26198764	Goes FS	Am J Med Genet B Neuropsychiatr Genet	www.ncbi.nlm.nih.gov/pubmed/26198764	Genome-wide association study of schizophrenia in Ashkenazi Jews.	Schizophrenia	592 Ashkenazi Jewish ancestry cases, 505 Ashkenazi Jewish ancestry controls, 36,989 cases, 113,075 controls	NA	13q31.3	13	93774100	GPC6	rs9584154-A	rs9584154	9584154	intron_variant	3e-07	6.52288	Illumina [7158791] (imputed)	schizophrenia	http://purl.obolibrary.org/obo/MONDO_0005090	GCST003048	Genome-wide genotyping array
26198764	Goes FS	Am J Med Genet B Neuropsychiatr Genet	www.ncbi.nlm.nih.gov/pubmed/26198764	Genome-wide association study of schizophrenia in Ashkenazi Jews.	Schizophrenia	592 Ashkenazi Jewish ancestry cases, 505 Ashkenazi Jewish ancestry controls, 36,989 cases, 113,075 controls	NA	13q14.11	13	44132132	LINC00390, SMIM2-AS1	rs9595066-T	rs9595066	9595066	intron_variant	4e-06	5.39794	Illumina [7158791] (imputed)	schizophrenia	http://purl.obolibrary.org/obo/MONDO_0005090	GCST003048	Genome-wide genotyping array
26198764	Goes FS	Am J Med Genet B Neuropsychiatr Genet	www.ncbi.nlm.nih.gov/pubmed/26198764	Genome-wide association study of schizophrenia in Ashkenazi Jews.	Schizophrenia	592 Ashkenazi Jewish ancestry cases, 505 Ashkenazi Jewish ancestry controls, 36,989 cases, 113,075 controls	NA	22q13.2	22	41191552	EP300-AS1	rs9607782-A	rs9607782	9607782	intron_variant	2e-11	10.699	Illumina [7158791] (imputed)	schizophrenia	http://purl.obolibrary.org/obo/MONDO_0005090	GCST003048	Genome-wide genotyping array
26198764	Goes FS	Am J Med Genet B Neuropsychiatr Genet	www.ncbi.nlm.nih.gov/pubmed/26198764	Genome-wide association study of schizophrenia in Ashkenazi Jews.	Schizophrenia	592 Ashkenazi Jewish ancestry cases, 505 Ashkenazi Jewish ancestry controls, 36,989 cases, 113,075 controls	NA	22q13.2	22	41298384	RANGAP1 - ZC3H7B	rs9607791-A	rs9607791	9607791	intergenic_variant	7e-07	6.1549	Illumina [7158791] (imputed)	schizophrenia	http://purl.obolibrary.org/obo/MONDO_0005090	GCST003048	Genome-wide genotyping array
26198764	Goes FS	Am J Med Genet B Neuropsychiatr Genet	www.ncbi.nlm.nih.gov/pubmed/26198764	Genome-wide association study of schizophrenia in Ashkenazi Jews.	Schizophrenia	592 Ashkenazi Jewish ancestry cases, 505 Ashkenazi Jewish ancestry controls, 36,989 cases, 113,075 controls	NA	22q13.1	22	39444125	TAB1 - MGAT3	rs9611177-C	rs9611177	9611177	intergenic_variant	6e-07	6.22185	Illumina [7158791] (imputed)	schizophrenia	http://purl.obolibrary.org/obo/MONDO_0005090	GCST003048	Genome-wide genotyping array
26198764	Goes FS	Am J Med Genet B Neuropsychiatr Genet	www.ncbi.nlm.nih.gov/pubmed/26198764	Genome-wide association study of schizophrenia in Ashkenazi Jews.	Schizophrenia	592 Ashkenazi Jewish ancestry cases, 505 Ashkenazi Jewish ancestry controls, 36,989 cases, 113,075 controls	NA	2q11.2	2	97220558	ANKRD36	rs9631085-A	rs9631085	9631085	intron_variant	2e-06	5.69897	Illumina [7158791] (imputed)	schizophrenia	http://purl.obolibrary.org/obo/MONDO_0005090	GCST003048	Genome-wide genotyping array
26198764	Goes FS	Am J Med Genet B Neuropsychiatr Genet	www.ncbi.nlm.nih.gov/pubmed/26198764	Genome-wide association study of schizophrenia in Ashkenazi Jews.	Schizophrenia	592 Ashkenazi Jewish ancestry cases, 505 Ashkenazi Jewish ancestry controls, 36,989 cases, 113,075 controls	NA	18q21.2	18	55532886	TCF4	rs9636107-G	rs9636107	9636107	intron_variant	1e-12	12	Illumina [7158791] (imputed)	schizophrenia	http://purl.obolibrary.org/obo/MONDO_0005090	GCST003048	Genome-wide genotyping array
26198764	Goes FS	Am J Med Genet B Neuropsychiatr Genet	www.ncbi.nlm.nih.gov/pubmed/26198764	Genome-wide association study of schizophrenia in Ashkenazi Jews.	Schizophrenia	592 Ashkenazi Jewish ancestry cases, 505 Ashkenazi Jewish ancestry controls, 36,989 cases, 113,075 controls	NA	2p13.2	2	73191915	RAB11FIP5 - NOTO	rs78944489-C	rs78944489	78944489	intergenic_variant	2e-06	5.69897	Illumina [7158791] (imputed)	schizophrenia	http://purl.obolibrary.org/obo/MONDO_0005090	GCST003048	Genome-wide genotyping array
26198764	Goes FS	Am J Med Genet B Neuropsychiatr Genet	www.ncbi.nlm.nih.gov/pubmed/26198764	Genome-wide association study of schizophrenia in Ashkenazi Jews.	Schizophrenia	592 Ashkenazi Jewish ancestry cases, 505 Ashkenazi Jewish ancestry controls, 36,989 cases, 113,075 controls	NA	10q21.3	10	63118178	RNU6-543P - NRBF2	rs7901794-C	rs7901794	7901794	intergenic_variant	7e-06	5.1549	Illumina [7158791] (imputed)	schizophrenia	http://purl.obolibrary.org/obo/MONDO_0005090	GCST003048	Genome-wide genotyping array
26198764	Goes FS	Am J Med Genet B Neuropsychiatr Genet	www.ncbi.nlm.nih.gov/pubmed/26198764	Genome-wide association study of schizophrenia in Ashkenazi Jews.	Schizophrenia	592 Ashkenazi Jewish ancestry cases, 505 Ashkenazi Jewish ancestry controls, 36,989 cases, 113,075 controls	NA	16p12.1	16	26505812	HS3ST4 - LINC02195	rs79090407-A	rs79090407	79090407	intergenic_variant	2e-06	5.69897	Illumina [7158791] (imputed)	schizophrenia	http://purl.obolibrary.org/obo/MONDO_0005090	GCST003048	Genome-wide genotyping array
26198764	Goes FS	Am J Med Genet B Neuropsychiatr Genet	www.ncbi.nlm.nih.gov/pubmed/26198764	Genome-wide association study of schizophrenia in Ashkenazi Jews.	Schizophrenia	592 Ashkenazi Jewish ancestry cases, 505 Ashkenazi Jewish ancestry controls, 36,989 cases, 113,075 controls	NA	17q21.32	17	48220153	SKAP1	rs79169085-C	rs79169085	79169085	intron_variant	4e-06	5.39794	Illumina [7158791] (imputed)	schizophrenia	http://purl.obolibrary.org/obo/MONDO_0005090	GCST003048	Genome-wide genotyping array
26198764	Goes FS	Am J Med Genet B Neuropsychiatr Genet	www.ncbi.nlm.nih.gov/pubmed/26198764	Genome-wide association study of schizophrenia in Ashkenazi Jews.	Schizophrenia	592 Ashkenazi Jewish ancestry cases, 505 Ashkenazi Jewish ancestry controls, 36,989 cases, 113,075 controls	NA	10q21.2	10	62240577	RTKN2	rs79193624-T	rs79193624	79193624	intron_variant	9e-08	7.04576	Illumina [7158791] (imputed)	schizophrenia	http://purl.obolibrary.org/obo/MONDO_0005090	GCST003048	Genome-wide genotyping array
26198764	Goes FS	Am J Med Genet B Neuropsychiatr Genet	www.ncbi.nlm.nih.gov/pubmed/26198764	Genome-wide association study of schizophrenia in Ashkenazi Jews.	Schizophrenia	592 Ashkenazi Jewish ancestry cases, 505 Ashkenazi Jewish ancestry controls, 36,989 cases, 113,075 controls	NA	5q33.1	5	152613544	RPL36AP20 - LINC01470	rs79212538-T	rs79212538	79212538	intron_variant	3e-08	7.52288	Illumina [7158791] (imputed)	schizophrenia	http://purl.obolibrary.org/obo/MONDO_0005090	GCST003048	Genome-wide genotyping array
26198764	Goes FS	Am J Med Genet B Neuropsychiatr Genet	www.ncbi.nlm.nih.gov/pubmed/26198764	Genome-wide association study of schizophrenia in Ashkenazi Jews.	Schizophrenia	592 Ashkenazi Jewish ancestry cases, 505 Ashkenazi Jewish ancestry controls, 36,989 cases, 113,075 controls	NA	9p21.3	9	23576502	LINC01239 - SUMO2P2	rs79258494-A	rs79258494	79258494	intron_variant	7e-06	5.1549	Illumina [7158791] (imputed)	schizophrenia	http://purl.obolibrary.org/obo/MONDO_0005090	GCST003048	Genome-wide genotyping array
26198764	Goes FS	Am J Med Genet B Neuropsychiatr Genet	www.ncbi.nlm.nih.gov/pubmed/26198764	Genome-wide association study of schizophrenia in Ashkenazi Jews.	Schizophrenia	592 Ashkenazi Jewish ancestry cases, 505 Ashkenazi Jewish ancestry controls, 36,989 cases, 113,075 controls	NA	15q22.1	15	58849507	MINDY2	rs793571-A	rs793571	793571	intron_variant	2e-06	5.69897	Illumina [7158791] (imputed)	schizophrenia	http://purl.obolibrary.org/obo/MONDO_0005090	GCST003048	Genome-wide genotyping array
26198764	Goes FS	Am J Med Genet B Neuropsychiatr Genet	www.ncbi.nlm.nih.gov/pubmed/26198764	Genome-wide association study of schizophrenia in Ashkenazi Jews.	Schizophrenia	592 Ashkenazi Jewish ancestry cases, 505 Ashkenazi Jewish ancestry controls, 36,989 cases, 113,075 controls	NA	11p11.2	11	46351761	DGKZ	rs7951870-C	rs7951870	7951870	intron_variant	4e-11	10.3979	Illumina [7158791] (imputed)	schizophrenia	http://purl.obolibrary.org/obo/MONDO_0005090	GCST003048	Genome-wide genotyping array
26198764	Goes FS	Am J Med Genet B Neuropsychiatr Genet	www.ncbi.nlm.nih.gov/pubmed/26198764	Genome-wide association study of schizophrenia in Ashkenazi Jews.	Schizophrenia	592 Ashkenazi Jewish ancestry cases, 505 Ashkenazi Jewish ancestry controls, 36,989 cases, 113,075 controls	NA	2q34	2	209176663	CRYGFP - MEAF6P1	rs79844775-C	rs79844775	79844775	intron_variant	9e-06	5.04576	Illumina [7158791] (imputed)	schizophrenia	http://purl.obolibrary.org/obo/MONDO_0005090	GCST003048	Genome-wide genotyping array
26198764	Goes FS	Am J Med Genet B Neuropsychiatr Genet	www.ncbi.nlm.nih.gov/pubmed/26198764	Genome-wide association study of schizophrenia in Ashkenazi Jews.	Schizophrenia	592 Ashkenazi Jewish ancestry cases, 505 Ashkenazi Jewish ancestry controls, 36,989 cases, 113,075 controls	NA	7q32.1	7	128227402	MIR129-1 - LEP	rs79947808-G	rs79947808	79947808	intron_variant	8e-06	5.09691	Illumina [7158791] (imputed)	schizophrenia	http://purl.obolibrary.org/obo/MONDO_0005090	GCST003048	Genome-wide genotyping array
26198764	Goes FS	Am J Med Genet B Neuropsychiatr Genet	www.ncbi.nlm.nih.gov/pubmed/26198764	Genome-wide association study of schizophrenia in Ashkenazi Jews.	Schizophrenia	592 Ashkenazi Jewish ancestry cases, 505 Ashkenazi Jewish ancestry controls, 36,989 cases, 113,075 controls	NA	3q26.1	3	161738174	OTOL1 - TOMM22P6	rs80021942-C	rs80021942	80021942	intergenic_variant	1e-07	7	Illumina [7158791] (imputed)	schizophrenia	http://purl.obolibrary.org/obo/MONDO_0005090	GCST003048	Genome-wide genotyping array
26198764	Goes FS	Am J Med Genet B Neuropsychiatr Genet	www.ncbi.nlm.nih.gov/pubmed/26198764	Genome-wide association study of schizophrenia in Ashkenazi Jews.	Schizophrenia	592 Ashkenazi Jewish ancestry cases, 505 Ashkenazi Jewish ancestry controls, 36,989 cases, 113,075 controls	NA	14q31.2	14	84203137	MTCYBP27 - RNU6-976P	rs8012642-C	rs8012642	8012642	intergenic_variant	2e-06	5.69897	Illumina [7158791] (imputed)	schizophrenia	http://purl.obolibrary.org/obo/MONDO_0005090	GCST003048	Genome-wide genotyping array
26198764	Goes FS	Am J Med Genet B Neuropsychiatr Genet	www.ncbi.nlm.nih.gov/pubmed/26198764	Genome-wide association study of schizophrenia in Ashkenazi Jews.	Schizophrenia	592 Ashkenazi Jewish ancestry cases, 505 Ashkenazi Jewish ancestry controls, 36,989 cases, 113,075 controls	NA	14q31.1	14	81240713	GTF2A1-AS1 - DYNLL1P1	rs8016982-C	rs8016982	8016982	intergenic_variant	7e-06	5.1549	Illumina [7158791] (imputed)	schizophrenia	http://purl.obolibrary.org/obo/MONDO_0005090	GCST003048	Genome-wide genotyping array
26198764	Goes FS	Am J Med Genet B Neuropsychiatr Genet	www.ncbi.nlm.nih.gov/pubmed/26198764	Genome-wide association study of schizophrenia in Ashkenazi Jews.	Schizophrenia	592 Ashkenazi Jewish ancestry cases, 505 Ashkenazi Jewish ancestry controls, 36,989 cases, 113,075 controls	NA	15q13.3	15	33236067	TMCO5B	rs8025470-A	rs8025470	8025470	intron_variant	8e-06	5.09691	Illumina [7158791] (imputed)	schizophrenia	http://purl.obolibrary.org/obo/MONDO_0005090	GCST003048	Genome-wide genotyping array
26198764	Goes FS	Am J Med Genet B Neuropsychiatr Genet	www.ncbi.nlm.nih.gov/pubmed/26198764	Genome-wide association study of schizophrenia in Ashkenazi Jews.	Schizophrenia	592 Ashkenazi Jewish ancestry cases, 505 Ashkenazi Jewish ancestry controls, 36,989 cases, 113,075 controls	NA	10q21.2	10	62559780	LINC02929	rs80353807-G	rs80353807	80353807	intron_variant	4e-06	5.39794	Illumina [7158791] (imputed)	schizophrenia	http://purl.obolibrary.org/obo/MONDO_0005090	GCST003048	Genome-wide genotyping array
26198764	Goes FS	Am J Med Genet B Neuropsychiatr Genet	www.ncbi.nlm.nih.gov/pubmed/26198764	Genome-wide association study of schizophrenia in Ashkenazi Jews.	Schizophrenia	592 Ashkenazi Jewish ancestry cases, 505 Ashkenazi Jewish ancestry controls, 36,989 cases, 113,075 controls	NA	15q25.1	15	78615690	CHRNA3	rs8042374-A	rs8042374	8042374	intron_variant	1e-12	12	Illumina [7158791] (imputed)	schizophrenia	http://purl.obolibrary.org/obo/MONDO_0005090	GCST003048	Genome-wide genotyping array
26198764	Goes FS	Am J Med Genet B Neuropsychiatr Genet	www.ncbi.nlm.nih.gov/pubmed/26198764	Genome-wide association study of schizophrenia in Ashkenazi Jews.	Schizophrenia	592 Ashkenazi Jewish ancestry cases, 505 Ashkenazi Jewish ancestry controls, 36,989 cases, 113,075 controls	NA	16q22.1	16	68155437	NFATC3	rs8044995-A	rs8044995	8044995	intron_variant	4e-08	7.39794	Illumina [7158791] (imputed)	schizophrenia	http://purl.obolibrary.org/obo/MONDO_0005090	GCST003048	Genome-wide genotyping array
26198764	Goes FS	Am J Med Genet B Neuropsychiatr Genet	www.ncbi.nlm.nih.gov/pubmed/26198764	Genome-wide association study of schizophrenia in Ashkenazi Jews.	Schizophrenia	592 Ashkenazi Jewish ancestry cases, 505 Ashkenazi Jewish ancestry controls, 36,989 cases, 113,075 controls	NA	16p13.3	16	6667756	RBFOX1	rs8054347-A	rs8054347	8054347	intron_variant	1e-07	7	Illumina [7158791] (imputed)	schizophrenia	http://purl.obolibrary.org/obo/MONDO_0005090	GCST003048	Genome-wide genotyping array
26198764	Goes FS	Am J Med Genet B Neuropsychiatr Genet	www.ncbi.nlm.nih.gov/pubmed/26198764	Genome-wide association study of schizophrenia in Ashkenazi Jews.	Schizophrenia	592 Ashkenazi Jewish ancestry cases, 505 Ashkenazi Jewish ancestry controls, 36,989 cases, 113,075 controls	NA	17q25.3	17	80651956	RPTOR	rs8066384-C	rs8066384	8066384	intron_variant	7e-06	5.1549	Illumina [7158791] (imputed)	schizophrenia	http://purl.obolibrary.org/obo/MONDO_0005090	GCST003048	Genome-wide genotyping array
26198764	Goes FS	Am J Med Genet B Neuropsychiatr Genet	www.ncbi.nlm.nih.gov/pubmed/26198764	Genome-wide association study of schizophrenia in Ashkenazi Jews.	Schizophrenia	592 Ashkenazi Jewish ancestry cases, 505 Ashkenazi Jewish ancestry controls, 36,989 cases, 113,075 controls	NA	17p11.2	17	20009397	SPECC1	rs8067545-C	rs8067545	8067545	5_prime_UTR_variant	1e-06	6	Illumina [7158791] (imputed)	schizophrenia	http://purl.obolibrary.org/obo/MONDO_0005090	GCST003048	Genome-wide genotyping array
26198764	Goes FS	Am J Med Genet B Neuropsychiatr Genet	www.ncbi.nlm.nih.gov/pubmed/26198764	Genome-wide association study of schizophrenia in Ashkenazi Jews.	Schizophrenia	592 Ashkenazi Jewish ancestry cases, 505 Ashkenazi Jewish ancestry controls, 36,989 cases, 113,075 controls	NA	17p11.2	17	18055088	GID4	rs8082590-G	rs8082590	8082590	intron_variant	2e-08	7.69897	Illumina [7158791] (imputed)	schizophrenia	http://purl.obolibrary.org/obo/MONDO_0005090	GCST003048	Genome-wide genotyping array
26198764	Goes FS	Am J Med Genet B Neuropsychiatr Genet	www.ncbi.nlm.nih.gov/pubmed/26198764	Genome-wide association study of schizophrenia in Ashkenazi Jews.	Schizophrenia	592 Ashkenazi Jewish ancestry cases, 505 Ashkenazi Jewish ancestry controls, 36,989 cases, 113,075 controls	NA	18p11.31	18	4980409	ELOCP27 - PPIAP14	rs8099121-A	rs8099121	8099121	intron_variant	2e-06	5.69897	Illumina [7158791] (imputed)	schizophrenia	http://purl.obolibrary.org/obo/MONDO_0005090	GCST003048	Genome-wide genotyping array
26198764	Goes FS	Am J Med Genet B Neuropsychiatr Genet	www.ncbi.nlm.nih.gov/pubmed/26198764	Genome-wide association study of schizophrenia in Ashkenazi Jews.	Schizophrenia	592 Ashkenazi Jewish ancestry cases, 505 Ashkenazi Jewish ancestry controls, 36,989 cases, 113,075 controls	NA	21q22.3	21	45791171	PCBP3	rs8133932-C	rs8133932	8133932	intron_variant	3e-06	5.52288	Illumina [7158791] (imputed)	schizophrenia	http://purl.obolibrary.org/obo/MONDO_0005090	GCST003048	Genome-wide genotyping array
26198764	Goes FS	Am J Med Genet B Neuropsychiatr Genet	www.ncbi.nlm.nih.gov/pubmed/26198764	Genome-wide association study of schizophrenia in Ashkenazi Jews.	Schizophrenia	592 Ashkenazi Jewish ancestry cases, 505 Ashkenazi Jewish ancestry controls, 36,989 cases, 113,075 controls	NA	3p14.1	3	63856953	THOC7	rs832190-C	rs832190	832190	intron_variant	3e-08	7.52288	Illumina [7158791] (imputed)	schizophrenia	http://purl.obolibrary.org/obo/MONDO_0005090	GCST003048	Genome-wide genotyping array
26198764	Goes FS	Am J Med Genet B Neuropsychiatr Genet	www.ncbi.nlm.nih.gov/pubmed/26198764	Genome-wide association study of schizophrenia in Ashkenazi Jews.	Schizophrenia	592 Ashkenazi Jewish ancestry cases, 505 Ashkenazi Jewish ancestry controls, 36,989 cases, 113,075 controls	NA	1p21.3	1	97368969	DPYD	rs76869799-G	rs76869799	76869799	intron_variant	1e-07	7	Illumina [7158791] (imputed)	schizophrenia	http://purl.obolibrary.org/obo/MONDO_0005090	GCST003048	Genome-wide genotyping array
26198764	Goes FS	Am J Med Genet B Neuropsychiatr Genet	www.ncbi.nlm.nih.gov/pubmed/26198764	Genome-wide association study of schizophrenia in Ashkenazi Jews.	Schizophrenia	592 Ashkenazi Jewish ancestry cases, 505 Ashkenazi Jewish ancestry controls, 36,989 cases, 113,075 controls	NA	4q24	4	103053903	SLC9B2	rs7688014-C	rs7688014	7688014	intron_variant	3e-06	5.52288	Illumina [7158791] (imputed)	schizophrenia	http://purl.obolibrary.org/obo/MONDO_0005090	GCST003048	Genome-wide genotyping array
26198764	Goes FS	Am J Med Genet B Neuropsychiatr Genet	www.ncbi.nlm.nih.gov/pubmed/26198764	Genome-wide association study of schizophrenia in Ashkenazi Jews.	Schizophrenia	592 Ashkenazi Jewish ancestry cases, 505 Ashkenazi Jewish ancestry controls, 36,989 cases, 113,075 controls	NA	3q21.3	3	128468391	DNAJB8-AS1	rs76939711-A	rs76939711	76939711	intron_variant	3e-06	5.52288	Illumina [7158791] (imputed)	schizophrenia	http://purl.obolibrary.org/obo/MONDO_0005090	GCST003048	Genome-wide genotyping array
26198764	Goes FS	Am J Med Genet B Neuropsychiatr Genet	www.ncbi.nlm.nih.gov/pubmed/26198764	Genome-wide association study of schizophrenia in Ashkenazi Jews.	Schizophrenia	592 Ashkenazi Jewish ancestry cases, 505 Ashkenazi Jewish ancestry controls, 36,989 cases, 113,075 controls	NA	5q23.1	5	117201554	LINC02214 - RPL35AP15	rs7712671-G	rs7712671	7712671	intron_variant	1e-06	6	Illumina [7158791] (imputed)	schizophrenia	http://purl.obolibrary.org/obo/MONDO_0005090	GCST003048	Genome-wide genotyping array
26198764	Goes FS	Am J Med Genet B Neuropsychiatr Genet	www.ncbi.nlm.nih.gov/pubmed/26198764	Genome-wide association study of schizophrenia in Ashkenazi Jews.	Schizophrenia	592 Ashkenazi Jewish ancestry cases, 505 Ashkenazi Jewish ancestry controls, 36,989 cases, 113,075 controls	NA	1q43	1	243391803	SDCCAG8	rs77149735-A	rs77149735	77149735	intron_variant	6e-09	8.22185	Illumina [7158791] (imputed)	schizophrenia	http://purl.obolibrary.org/obo/MONDO_0005090	GCST003048	Genome-wide genotyping array
26198764	Goes FS	Am J Med Genet B Neuropsychiatr Genet	www.ncbi.nlm.nih.gov/pubmed/26198764	Genome-wide association study of schizophrenia in Ashkenazi Jews.	Schizophrenia	592 Ashkenazi Jewish ancestry cases, 505 Ashkenazi Jewish ancestry controls, 36,989 cases, 113,075 controls	NA	16p13.12	16	13018138	SHISA9	rs77221366-C	rs77221366	77221366	intron_variant	8e-07	6.09691	Illumina [7158791] (imputed)	schizophrenia	http://purl.obolibrary.org/obo/MONDO_0005090	GCST003048	Genome-wide genotyping array
26198764	Goes FS	Am J Med Genet B Neuropsychiatr Genet	www.ncbi.nlm.nih.gov/pubmed/26198764	Genome-wide association study of schizophrenia in Ashkenazi Jews.	Schizophrenia	592 Ashkenazi Jewish ancestry cases, 505 Ashkenazi Jewish ancestry controls, 36,989 cases, 113,075 controls	NA	5q34	5	165690456	RN7SKP60 - RPL21P59	rs77421486-C	rs77421486	77421486	intron_variant	5e-06	5.30103	Illumina [7158791] (imputed)	schizophrenia	http://purl.obolibrary.org/obo/MONDO_0005090	GCST003048	Genome-wide genotyping array
26198764	Goes FS	Am J Med Genet B Neuropsychiatr Genet	www.ncbi.nlm.nih.gov/pubmed/26198764	Genome-wide association study of schizophrenia in Ashkenazi Jews.	Schizophrenia	592 Ashkenazi Jewish ancestry cases, 505 Ashkenazi Jewish ancestry controls, 36,989 cases, 113,075 controls	NA	6q22.33	6	128007688	PTPRK	rs7742212-A	rs7742212	7742212	intron_variant	9e-06	5.04576	Illumina [7158791] (imputed)	schizophrenia	http://purl.obolibrary.org/obo/MONDO_0005090	GCST003048	Genome-wide genotyping array
26198764	Goes FS	Am J Med Genet B Neuropsychiatr Genet	www.ncbi.nlm.nih.gov/pubmed/26198764	Genome-wide association study of schizophrenia in Ashkenazi Jews.	Schizophrenia	592 Ashkenazi Jewish ancestry cases, 505 Ashkenazi Jewish ancestry controls, 36,989 cases, 113,075 controls	NA	11q24.1	11	123523928	GRAMD1B	rs77502336-C	rs77502336	77502336	intron_variant	4e-10	9.39794	Illumina [7158791] (imputed)	schizophrenia	http://purl.obolibrary.org/obo/MONDO_0005090	GCST003048	Genome-wide genotyping array
26198764	Goes FS	Am J Med Genet B Neuropsychiatr Genet	www.ncbi.nlm.nih.gov/pubmed/26198764	Genome-wide association study of schizophrenia in Ashkenazi Jews.	Schizophrenia	592 Ashkenazi Jewish ancestry cases, 505 Ashkenazi Jewish ancestry controls, 36,989 cases, 113,075 controls	NA	7q31.32	7	122310911	FEZF1 - CADPS2	rs7779018-A	rs7779018	7779018	intron_variant	1e-07	7	Illumina [7158791] (imputed)	schizophrenia	http://purl.obolibrary.org/obo/MONDO_0005090	GCST003048	Genome-wide genotyping array
26198764	Goes FS	Am J Med Genet B Neuropsychiatr Genet	www.ncbi.nlm.nih.gov/pubmed/26198764	Genome-wide association study of schizophrenia in Ashkenazi Jews.	Schizophrenia	592 Ashkenazi Jewish ancestry cases, 505 Ashkenazi Jewish ancestry controls, 36,989 cases, 113,075 controls	NA	2q37.1	2	232878399	SNORC	rs778371-G	rs778371	778371	3_prime_UTR_variant	2e-12	11.699	Illumina [7158791] (imputed)	schizophrenia	http://purl.obolibrary.org/obo/MONDO_0005090	GCST003048	Genome-wide genotyping array
26198764	Goes FS	Am J Med Genet B Neuropsychiatr Genet	www.ncbi.nlm.nih.gov/pubmed/26198764	Genome-wide association study of schizophrenia in Ashkenazi Jews.	Schizophrenia	592 Ashkenazi Jewish ancestry cases, 505 Ashkenazi Jewish ancestry controls, 36,989 cases, 113,075 controls	NA	13q14.11	13	39822000	CDKN2AIPNLP3 - AZU1P1	rs77868089-A	rs77868089	77868089	intergenic_variant	3e-06	5.52288	Illumina [7158791] (imputed)	schizophrenia	http://purl.obolibrary.org/obo/MONDO_0005090	GCST003048	Genome-wide genotyping array
26198764	Goes FS	Am J Med Genet B Neuropsychiatr Genet	www.ncbi.nlm.nih.gov/pubmed/26198764	Genome-wide association study of schizophrenia in Ashkenazi Jews.	Schizophrenia	592 Ashkenazi Jewish ancestry cases, 505 Ashkenazi Jewish ancestry controls, 36,989 cases, 113,075 controls	NA	7p14.1	7	39054328	POU6F2	rs7786896-T	rs7786896	7786896	intron_variant	8e-06	5.09691	Illumina [7158791] (imputed)	schizophrenia	http://purl.obolibrary.org/obo/MONDO_0005090	GCST003048	Genome-wide genotyping array
26198764	Goes FS	Am J Med Genet B Neuropsychiatr Genet	www.ncbi.nlm.nih.gov/pubmed/26198764	Genome-wide association study of schizophrenia in Ashkenazi Jews.	Schizophrenia	592 Ashkenazi Jewish ancestry cases, 505 Ashkenazi Jewish ancestry controls, 36,989 cases, 113,075 controls	NA	7q32.3	7	131882504	NDUFB9P2 - CAPZA1P4	rs7801375-G	rs7801375	7801375	intron_variant	9e-09	8.04576	Illumina [7158791] (imputed)	schizophrenia	http://purl.obolibrary.org/obo/MONDO_0005090	GCST003048	Genome-wide genotyping array
26198764	Goes FS	Am J Med Genet B Neuropsychiatr Genet	www.ncbi.nlm.nih.gov/pubmed/26198764	Genome-wide association study of schizophrenia in Ashkenazi Jews.	Schizophrenia	592 Ashkenazi Jewish ancestry cases, 505 Ashkenazi Jewish ancestry controls, 36,989 cases, 113,075 controls	NA	1q43	1	240059390	FMN2	rs78037194-G	rs78037194	78037194	intergenic_variant	3e-06	5.52288	Illumina [7158791] (imputed)	schizophrenia	http://purl.obolibrary.org/obo/MONDO_0005090	GCST003048	Genome-wide genotyping array
26198764	Goes FS	Am J Med Genet B Neuropsychiatr Genet	www.ncbi.nlm.nih.gov/pubmed/26198764	Genome-wide association study of schizophrenia in Ashkenazi Jews.	Schizophrenia	592 Ashkenazi Jewish ancestry cases, 505 Ashkenazi Jewish ancestry controls, 36,989 cases, 113,075 controls	NA	7p22.3	7	2663182	TTYH3	rs7811528-G	rs7811528	7811528	3_prime_UTR_variant	4e-06	5.39794	Illumina [7158791] (imputed)	schizophrenia	http://purl.obolibrary.org/obo/MONDO_0005090	GCST003048	Genome-wide genotyping array
26198764	Goes FS	Am J Med Genet B Neuropsychiatr Genet	www.ncbi.nlm.nih.gov/pubmed/26198764	Genome-wide association study of schizophrenia in Ashkenazi Jews.	Schizophrenia	592 Ashkenazi Jewish ancestry cases, 505 Ashkenazi Jewish ancestry controls, 36,989 cases, 113,075 controls	NA	15q26.1	15	92937233	CHD2	rs78177980-G	rs78177980	78177980	intron_variant	8e-06	5.09691	Illumina [7158791] (imputed)	schizophrenia	http://purl.obolibrary.org/obo/MONDO_0005090	GCST003048	Genome-wide genotyping array
26198764	Goes FS	Am J Med Genet B Neuropsychiatr Genet	www.ncbi.nlm.nih.gov/pubmed/26198764	Genome-wide association study of schizophrenia in Ashkenazi Jews.	Schizophrenia	592 Ashkenazi Jewish ancestry cases, 505 Ashkenazi Jewish ancestry controls, 36,989 cases, 113,075 controls	NA	8q21.3	8	88576397	RLIG1P3 - RPSAP74	rs7819570-T	rs7819570	7819570	intron_variant	2e-08	7.69897	Illumina [7158791] (imputed)	schizophrenia	http://purl.obolibrary.org/obo/MONDO_0005090	GCST003048	Genome-wide genotyping array
26198764	Goes FS	Am J Med Genet B Neuropsychiatr Genet	www.ncbi.nlm.nih.gov/pubmed/26198764	Genome-wide association study of schizophrenia in Ashkenazi Jews.	Schizophrenia	592 Ashkenazi Jewish ancestry cases, 505 Ashkenazi Jewish ancestry controls, 36,989 cases, 113,075 controls	NA	2p16.1	2	58925919	LINC01122	rs78226650-A	rs78226650	78226650	intron_variant	8e-06	5.09691	Illumina [7158791] (imputed)	schizophrenia	http://purl.obolibrary.org/obo/MONDO_0005090	GCST003048	Genome-wide genotyping array
26198764	Goes FS	Am J Med Genet B Neuropsychiatr Genet	www.ncbi.nlm.nih.gov/pubmed/26198764	Genome-wide association study of schizophrenia in Ashkenazi Jews.	Schizophrenia	592 Ashkenazi Jewish ancestry cases, 505 Ashkenazi Jewish ancestry controls, 36,989 cases, 113,075 controls	NA	15q25.2	15	82585958	CPEB1	rs783540-G	rs783540	783540	intron_variant	7e-08	7.1549	Illumina [7158791] (imputed)	schizophrenia	http://purl.obolibrary.org/obo/MONDO_0005090	GCST003048	Genome-wide genotyping array
26198764	Goes FS	Am J Med Genet B Neuropsychiatr Genet	www.ncbi.nlm.nih.gov/pubmed/26198764	Genome-wide association study of schizophrenia in Ashkenazi Jews.	Schizophrenia	592 Ashkenazi Jewish ancestry cases, 505 Ashkenazi Jewish ancestry controls, 36,989 cases, 113,075 controls	NA	2q11.2	2	96835038	CNNM3, ANKRD23	rs78381888-A	rs78381888	78381888	3_prime_UTR_variant	2e-07	6.69897	Illumina [7158791] (imputed)	schizophrenia	http://purl.obolibrary.org/obo/MONDO_0005090	GCST003048	Genome-wide genotyping array
26198764	Goes FS	Am J Med Genet B Neuropsychiatr Genet	www.ncbi.nlm.nih.gov/pubmed/26198764	Genome-wide association study of schizophrenia in Ashkenazi Jews.	Schizophrenia	592 Ashkenazi Jewish ancestry cases, 505 Ashkenazi Jewish ancestry controls, 36,989 cases, 113,075 controls	NA	5q21.3	5	108953202	FER	rs78392994-T	rs78392994	78392994	intron_variant	5e-06	5.30103	Illumina [7158791] (imputed)	schizophrenia	http://purl.obolibrary.org/obo/MONDO_0005090	GCST003048	Genome-wide genotyping array
26198764	Goes FS	Am J Med Genet B Neuropsychiatr Genet	www.ncbi.nlm.nih.gov/pubmed/26198764	Genome-wide association study of schizophrenia in Ashkenazi Jews.	Schizophrenia	592 Ashkenazi Jewish ancestry cases, 505 Ashkenazi Jewish ancestry controls, 36,989 cases, 113,075 controls	NA	9q22.31	9	92916727	ALOX15P2	rs7875611-T	rs7875611	7875611	intron_variant	6e-06	5.22185	Illumina [7158791] (imputed)	schizophrenia	http://purl.obolibrary.org/obo/MONDO_0005090	GCST003048	Genome-wide genotyping array
26198764	Goes FS	Am J Med Genet B Neuropsychiatr Genet	www.ncbi.nlm.nih.gov/pubmed/26198764	Genome-wide association study of schizophrenia in Ashkenazi Jews.	Schizophrenia	592 Ashkenazi Jewish ancestry cases, 505 Ashkenazi Jewish ancestry controls, 36,989 cases, 113,075 controls	NA	2q32.3	2	193755470	SEC61GP1 - GLULP6	rs78901727-A	rs78901727	78901727	intergenic_variant	9e-06	5.04576	Illumina [7158791] (imputed)	schizophrenia	http://purl.obolibrary.org/obo/MONDO_0005090	GCST003048	Genome-wide genotyping array
26198764	Goes FS	Am J Med Genet B Neuropsychiatr Genet	www.ncbi.nlm.nih.gov/pubmed/26198764	Genome-wide association study of schizophrenia in Ashkenazi Jews.	Schizophrenia	592 Ashkenazi Jewish ancestry cases, 505 Ashkenazi Jewish ancestry controls, 36,989 cases, 113,075 controls	NA	10p12.31	10	18456176	CACNB2	rs7893279-T	rs7893279	7893279	intron_variant	6e-11	10.2218	Illumina [7158791] (imputed)	schizophrenia	http://purl.obolibrary.org/obo/MONDO_0005090	GCST003048	Genome-wide genotyping array
26198764	Goes FS	Am J Med Genet B Neuropsychiatr Genet	www.ncbi.nlm.nih.gov/pubmed/26198764	Genome-wide association study of schizophrenia in Ashkenazi Jews.	Schizophrenia	592 Ashkenazi Jewish ancestry cases, 505 Ashkenazi Jewish ancestry controls, 36,989 cases, 113,075 controls	NA	1p31.1	1	71668902	NEGR1	rs7531932-A	rs7531932	7531932	intron_variant	4e-06	5.39794	Illumina [7158791] (imputed)	schizophrenia	http://purl.obolibrary.org/obo/MONDO_0005090	GCST003048	Genome-wide genotyping array
26198764	Goes FS	Am J Med Genet B Neuropsychiatr Genet	www.ncbi.nlm.nih.gov/pubmed/26198764	Genome-wide association study of schizophrenia in Ashkenazi Jews.	Schizophrenia	592 Ashkenazi Jewish ancestry cases, 505 Ashkenazi Jewish ancestry controls, 36,989 cases, 113,075 controls	NA	1p34.3	1	36151340	TRAPPC3	rs7537052-G	rs7537052	7537052	regulatory_region_variant	3e-07	6.52288	Illumina [7158791] (imputed)	schizophrenia	http://purl.obolibrary.org/obo/MONDO_0005090	GCST003048	Genome-wide genotyping array
26198764	Goes FS	Am J Med Genet B Neuropsychiatr Genet	www.ncbi.nlm.nih.gov/pubmed/26198764	Genome-wide association study of schizophrenia in Ashkenazi Jews.	Schizophrenia	592 Ashkenazi Jewish ancestry cases, 505 Ashkenazi Jewish ancestry controls, 36,989 cases, 113,075 controls	NA	1q41	1	223719125	CAPN2	rs7539624-A	rs7539624	7539624	intron_variant	8e-06	5.09691	Illumina [7158791] (imputed)	schizophrenia	http://purl.obolibrary.org/obo/MONDO_0005090	GCST003048	Genome-wide genotyping array
26198764	Goes FS	Am J Med Genet B Neuropsychiatr Genet	www.ncbi.nlm.nih.gov/pubmed/26198764	Genome-wide association study of schizophrenia in Ashkenazi Jews.	Schizophrenia	592 Ashkenazi Jewish ancestry cases, 505 Ashkenazi Jewish ancestry controls, 36,989 cases, 113,075 controls	NA	1q32.1	1	204630167	LRRN2	rs7551222-A	rs7551222	7551222	intron_variant	5e-06	5.30103	Illumina [7158791] (imputed)	schizophrenia	http://purl.obolibrary.org/obo/MONDO_0005090	GCST003048	Genome-wide genotyping array
26198764	Goes FS	Am J Med Genet B Neuropsychiatr Genet	www.ncbi.nlm.nih.gov/pubmed/26198764	Genome-wide association study of schizophrenia in Ashkenazi Jews.	Schizophrenia	592 Ashkenazi Jewish ancestry cases, 505 Ashkenazi Jewish ancestry controls, 36,989 cases, 113,075 controls	NA	1p35.2	1	31359023	ZCCHC17	rs7551345-A	rs7551345	7551345	intron_variant	4e-06	5.39794	Illumina [7158791] (imputed)	schizophrenia	http://purl.obolibrary.org/obo/MONDO_0005090	GCST003048	Genome-wide genotyping array
26198764	Goes FS	Am J Med Genet B Neuropsychiatr Genet	www.ncbi.nlm.nih.gov/pubmed/26198764	Genome-wide association study of schizophrenia in Ashkenazi Jews.	Schizophrenia	592 Ashkenazi Jewish ancestry cases, 505 Ashkenazi Jewish ancestry controls, 36,989 cases, 113,075 controls	NA	2p16.1	2	57911057	VRK2	rs75575209-T	rs75575209	75575209	intron_variant	1e-08	8	Illumina [7158791] (imputed)	schizophrenia	http://purl.obolibrary.org/obo/MONDO_0005090	GCST003048	Genome-wide genotyping array
26198764	Goes FS	Am J Med Genet B Neuropsychiatr Genet	www.ncbi.nlm.nih.gov/pubmed/26198764	Genome-wide association study of schizophrenia in Ashkenazi Jews.	Schizophrenia	592 Ashkenazi Jewish ancestry cases, 505 Ashkenazi Jewish ancestry controls, 36,989 cases, 113,075 controls	NA	1q25.2	1	177796886	LINC01741 - SEC16B	rs75608493-C	rs75608493	75608493	intron_variant	3e-07	6.52288	Illumina [7158791] (imputed)	schizophrenia	http://purl.obolibrary.org/obo/MONDO_0005090	GCST003048	Genome-wide genotyping array
26198764	Goes FS	Am J Med Genet B Neuropsychiatr Genet	www.ncbi.nlm.nih.gov/pubmed/26198764	Genome-wide association study of schizophrenia in Ashkenazi Jews.	Schizophrenia	592 Ashkenazi Jewish ancestry cases, 505 Ashkenazi Jewish ancestry controls, 36,989 cases, 113,075 controls	NA	2p24.1	2	22307927	LINC01830	rs7562618-C	rs7562618	7562618	intron_variant	5e-07	6.30103	Illumina [7158791] (imputed)	schizophrenia	http://purl.obolibrary.org/obo/MONDO_0005090	GCST003048	Genome-wide genotyping array
26198764	Goes FS	Am J Med Genet B Neuropsychiatr Genet	www.ncbi.nlm.nih.gov/pubmed/26198764	Genome-wide association study of schizophrenia in Ashkenazi Jews.	Schizophrenia	592 Ashkenazi Jewish ancestry cases, 505 Ashkenazi Jewish ancestry controls, 36,989 cases, 113,075 controls	NA	2q36.3	2	228130066	SPHKAP	rs7577463-G	rs7577463	7577463	intron_variant	5e-07	6.30103	Illumina [7158791] (imputed)	schizophrenia	http://purl.obolibrary.org/obo/MONDO_0005090	GCST003048	Genome-wide genotyping array
26198764	Goes FS	Am J Med Genet B Neuropsychiatr Genet	www.ncbi.nlm.nih.gov/pubmed/26198764	Genome-wide association study of schizophrenia in Ashkenazi Jews.	Schizophrenia	592 Ashkenazi Jewish ancestry cases, 505 Ashkenazi Jewish ancestry controls, 36,989 cases, 113,075 controls	NA	3p22.2	3	36817092	HSPD1P6 - LINC02033	rs75968099-T	rs75968099	75968099	intergenic_variant	2e-12	11.699	Illumina [7158791] (imputed)	schizophrenia	http://purl.obolibrary.org/obo/MONDO_0005090	GCST003048	Genome-wide genotyping array
26198764	Goes FS	Am J Med Genet B Neuropsychiatr Genet	www.ncbi.nlm.nih.gov/pubmed/26198764	Genome-wide association study of schizophrenia in Ashkenazi Jews.	Schizophrenia	592 Ashkenazi Jewish ancestry cases, 505 Ashkenazi Jewish ancestry controls, 36,989 cases, 113,075 controls	NA	2p16.1	2	60491212	BCL11A	rs7599488-C	rs7599488	7599488	intron_variant	6e-07	6.22185	Illumina [7158791] (imputed)	schizophrenia	http://purl.obolibrary.org/obo/MONDO_0005090	GCST003048	Genome-wide genotyping array
26198764	Goes FS	Am J Med Genet B Neuropsychiatr Genet	www.ncbi.nlm.nih.gov/pubmed/26198764	Genome-wide association study of schizophrenia in Ashkenazi Jews.	Schizophrenia	592 Ashkenazi Jewish ancestry cases, 505 Ashkenazi Jewish ancestry controls, 36,989 cases, 113,075 controls	NA	2q36.3	2	228455377	SNF8P1 - LINC01807	rs7601312-G	rs7601312	7601312	intron_variant	4e-08	7.39794	Illumina [7158791] (imputed)	schizophrenia	http://purl.obolibrary.org/obo/MONDO_0005090	GCST003048	Genome-wide genotyping array
26198764	Goes FS	Am J Med Genet B Neuropsychiatr Genet	www.ncbi.nlm.nih.gov/pubmed/26198764	Genome-wide association study of schizophrenia in Ashkenazi Jews.	Schizophrenia	592 Ashkenazi Jewish ancestry cases, 505 Ashkenazi Jewish ancestry controls, 36,989 cases, 113,075 controls	NA	4q22.2	4	93837884	ATOH1 - SMARCAD1-DT	rs76049629-G	rs76049629	76049629	intergenic_variant	3e-06	5.52288	Illumina [7158791] (imputed)	schizophrenia	http://purl.obolibrary.org/obo/MONDO_0005090	GCST003048	Genome-wide genotyping array
26198764	Goes FS	Am J Med Genet B Neuropsychiatr Genet	www.ncbi.nlm.nih.gov/pubmed/26198764	Genome-wide association study of schizophrenia in Ashkenazi Jews.	Schizophrenia	592 Ashkenazi Jewish ancestry cases, 505 Ashkenazi Jewish ancestry controls, 36,989 cases, 113,075 controls	NA	3q28	3	188467141	LPP	rs7610761-A	rs7610761	7610761	intron_variant	5e-06	5.30103	Illumina [7158791] (imputed)	schizophrenia	http://purl.obolibrary.org/obo/MONDO_0005090	GCST003048	Genome-wide genotyping array
26198764	Goes FS	Am J Med Genet B Neuropsychiatr Genet	www.ncbi.nlm.nih.gov/pubmed/26198764	Genome-wide association study of schizophrenia in Ashkenazi Jews.	Schizophrenia	592 Ashkenazi Jewish ancestry cases, 505 Ashkenazi Jewish ancestry controls, 36,989 cases, 113,075 controls	NA	3p24.3	3	18846493	SATB1-AS1	rs7617937-A	rs7617937	7617937	intron_variant	7e-06	5.1549	Illumina [7158791] (imputed)	schizophrenia	http://purl.obolibrary.org/obo/MONDO_0005090	GCST003048	Genome-wide genotyping array
26198764	Goes FS	Am J Med Genet B Neuropsychiatr Genet	www.ncbi.nlm.nih.gov/pubmed/26198764	Genome-wide association study of schizophrenia in Ashkenazi Jews.	Schizophrenia	592 Ashkenazi Jewish ancestry cases, 505 Ashkenazi Jewish ancestry controls, 36,989 cases, 113,075 controls	NA	3p21.33	3	44035549	ABHD5 - RNU6-367P	rs7619427-G	rs7619427	7619427	intron_variant	9e-07	6.04576	Illumina [7158791] (imputed)	schizophrenia	http://purl.obolibrary.org/obo/MONDO_0005090	GCST003048	Genome-wide genotyping array
26198764	Goes FS	Am J Med Genet B Neuropsychiatr Genet	www.ncbi.nlm.nih.gov/pubmed/26198764	Genome-wide association study of schizophrenia in Ashkenazi Jews.	Schizophrenia	592 Ashkenazi Jewish ancestry cases, 505 Ashkenazi Jewish ancestry controls, 36,989 cases, 113,075 controls	NA	5q11.1	5	50534452	EMB - PARP8	rs76329678-A	rs76329678	76329678	intergenic_variant	6e-07	6.22185	Illumina [7158791] (imputed)	schizophrenia	http://purl.obolibrary.org/obo/MONDO_0005090	GCST003048	Genome-wide genotyping array
26198764	Goes FS	Am J Med Genet B Neuropsychiatr Genet	www.ncbi.nlm.nih.gov/pubmed/26198764	Genome-wide association study of schizophrenia in Ashkenazi Jews.	Schizophrenia	592 Ashkenazi Jewish ancestry cases, 505 Ashkenazi Jewish ancestry controls, 36,989 cases, 113,075 controls	NA	2q23.1	2	148654436	EPC2	rs76355118-G	rs76355118	76355118	intron_variant	3e-08	7.52288	Illumina [7158791] (imputed)	schizophrenia	http://purl.obolibrary.org/obo/MONDO_0005090	GCST003048	Genome-wide genotyping array
26198764	Goes FS	Am J Med Genet B Neuropsychiatr Genet	www.ncbi.nlm.nih.gov/pubmed/26198764	Genome-wide association study of schizophrenia in Ashkenazi Jews.	Schizophrenia	592 Ashkenazi Jewish ancestry cases, 505 Ashkenazi Jewish ancestry controls, 36,989 cases, 113,075 controls	NA	7q34	7	141271019	TMEM178B	rs76405237-G	rs76405237	76405237	intron_variant	4e-06	5.39794	Illumina [7158791] (imputed)	schizophrenia	http://purl.obolibrary.org/obo/MONDO_0005090	GCST003048	Genome-wide genotyping array
26198764	Goes FS	Am J Med Genet B Neuropsychiatr Genet	www.ncbi.nlm.nih.gov/pubmed/26198764	Genome-wide association study of schizophrenia in Ashkenazi Jews.	Schizophrenia	592 Ashkenazi Jewish ancestry cases, 505 Ashkenazi Jewish ancestry controls, 36,989 cases, 113,075 controls	NA	3q22.2	3	135979287	PPP2R3A	rs7641070-G	rs7641070	7641070	intron_variant	6e-06	5.22185	Illumina [7158791] (imputed)	schizophrenia	http://purl.obolibrary.org/obo/MONDO_0005090	GCST003048	Genome-wide genotyping array
26198764	Goes FS	Am J Med Genet B Neuropsychiatr Genet	www.ncbi.nlm.nih.gov/pubmed/26198764	Genome-wide association study of schizophrenia in Ashkenazi Jews.	Schizophrenia	592 Ashkenazi Jewish ancestry cases, 505 Ashkenazi Jewish ancestry controls, 36,989 cases, 113,075 controls	NA	2q33.1	2	199712044	LINC01877	rs76432012-T	rs76432012	76432012	intron_variant	2e-07	6.69897	Illumina [7158791] (imputed)	schizophrenia	http://purl.obolibrary.org/obo/MONDO_0005090	GCST003048	Genome-wide genotyping array
26198764	Goes FS	Am J Med Genet B Neuropsychiatr Genet	www.ncbi.nlm.nih.gov/pubmed/26198764	Genome-wide association study of schizophrenia in Ashkenazi Jews.	Schizophrenia	592 Ashkenazi Jewish ancestry cases, 505 Ashkenazi Jewish ancestry controls, 36,989 cases, 113,075 controls	NA	6p25.3	6	1371322	LINC01394	rs76456399-A	rs76456399	76456399	intron_variant	6e-06	5.22185	Illumina [7158791] (imputed)	schizophrenia	http://purl.obolibrary.org/obo/MONDO_0005090	GCST003048	Genome-wide genotyping array
26198764	Goes FS	Am J Med Genet B Neuropsychiatr Genet	www.ncbi.nlm.nih.gov/pubmed/26198764	Genome-wide association study of schizophrenia in Ashkenazi Jews.	Schizophrenia	592 Ashkenazi Jewish ancestry cases, 505 Ashkenazi Jewish ancestry controls, 36,989 cases, 113,075 controls	NA	3p14.1	3	69391700	FRMD4B	rs7648449-C	rs7648449	7648449	intergenic_variant	8e-06	5.09691	Illumina [7158791] (imputed)	schizophrenia	http://purl.obolibrary.org/obo/MONDO_0005090	GCST003048	Genome-wide genotyping array
26198764	Goes FS	Am J Med Genet B Neuropsychiatr Genet	www.ncbi.nlm.nih.gov/pubmed/26198764	Genome-wide association study of schizophrenia in Ashkenazi Jews.	Schizophrenia	592 Ashkenazi Jewish ancestry cases, 505 Ashkenazi Jewish ancestry controls, 36,989 cases, 113,075 controls	NA	2p15	2	62452374	RN7SL51P - RN7SL18P	rs76503615-A	rs76503615	76503615	intron_variant	8e-06	5.09691	Illumina [7158791] (imputed)	schizophrenia	http://purl.obolibrary.org/obo/MONDO_0005090	GCST003048	Genome-wide genotyping array
26198764	Goes FS	Am J Med Genet B Neuropsychiatr Genet	www.ncbi.nlm.nih.gov/pubmed/26198764	Genome-wide association study of schizophrenia in Ashkenazi Jews.	Schizophrenia	592 Ashkenazi Jewish ancestry cases, 505 Ashkenazi Jewish ancestry controls, 36,989 cases, 113,075 controls	NA	2p24.1	2	23503849	KLHL29	rs76832595-A	rs76832595	76832595	intron_variant	2e-06	5.69897	Illumina [7158791] (imputed)	schizophrenia	http://purl.obolibrary.org/obo/MONDO_0005090	GCST003048	Genome-wide genotyping array
26198764	Goes FS	Am J Med Genet B Neuropsychiatr Genet	www.ncbi.nlm.nih.gov/pubmed/26198764	Genome-wide association study of schizophrenia in Ashkenazi Jews.	Schizophrenia	592 Ashkenazi Jewish ancestry cases, 505 Ashkenazi Jewish ancestry controls, 36,989 cases, 113,075 controls	NA	16p12.1	16	24229404	PRKCB - LINC02194	rs198160-G	rs198160	198160	intron_variant	3e-06	5.52288	Illumina [7158791] (imputed)	schizophrenia	http://purl.obolibrary.org/obo/MONDO_0005090	GCST003048	Genome-wide genotyping array
26198764	Goes FS	Am J Med Genet B Neuropsychiatr Genet	www.ncbi.nlm.nih.gov/pubmed/26198764	Genome-wide association study of schizophrenia in Ashkenazi Jews.	Schizophrenia	592 Ashkenazi Jewish ancestry cases, 505 Ashkenazi Jewish ancestry controls, 36,989 cases, 113,075 controls	NA	15q22.2	15	63248373	RAB8B	rs1986112-A	rs1986112	1986112	intron_variant	2e-06	5.69897	Illumina [7158791] (imputed)	schizophrenia	http://purl.obolibrary.org/obo/MONDO_0005090	GCST003048	Genome-wide genotyping array
26198764	Goes FS	Am J Med Genet B Neuropsychiatr Genet	www.ncbi.nlm.nih.gov/pubmed/26198764	Genome-wide association study of schizophrenia in Ashkenazi Jews.	Schizophrenia	592 Ashkenazi Jewish ancestry cases, 505 Ashkenazi Jewish ancestry controls, 36,989 cases, 113,075 controls	NA	14q24.2	14	71249146	PCNX1 - SIPA1L1-AS1	rs1987778-T	rs1987778	1987778	intron_variant	2e-06	5.69897	Illumina [7158791] (imputed)	schizophrenia	http://purl.obolibrary.org/obo/MONDO_0005090	GCST003048	Genome-wide genotyping array
26198764	Goes FS	Am J Med Genet B Neuropsychiatr Genet	www.ncbi.nlm.nih.gov/pubmed/26198764	Genome-wide association study of schizophrenia in Ashkenazi Jews.	Schizophrenia	592 Ashkenazi Jewish ancestry cases, 505 Ashkenazi Jewish ancestry controls, 36,989 cases, 113,075 controls	NA	12p13.33	12	2235794	CACNA1C	rs2007044-G	rs2007044	2007044	intron_variant	1e-17	17	Illumina [7158791] (imputed)	schizophrenia	http://purl.obolibrary.org/obo/MONDO_0005090	GCST003048	Genome-wide genotyping array
26198764	Goes FS	Am J Med Genet B Neuropsychiatr Genet	www.ncbi.nlm.nih.gov/pubmed/26198764	Genome-wide association study of schizophrenia in Ashkenazi Jews.	Schizophrenia	592 Ashkenazi Jewish ancestry cases, 505 Ashkenazi Jewish ancestry controls, 36,989 cases, 113,075 controls	NA	11p15.1	11	17163076	PIK3C2A	rs2008905-T	rs2008905	2008905	intron_variant	8e-06	5.09691	Illumina [7158791] (imputed)	schizophrenia	http://purl.obolibrary.org/obo/MONDO_0005090	GCST003048	Genome-wide genotyping array
26198764	Goes FS	Am J Med Genet B Neuropsychiatr Genet	www.ncbi.nlm.nih.gov/pubmed/26198764	Genome-wide association study of schizophrenia in Ashkenazi Jews.	Schizophrenia	592 Ashkenazi Jewish ancestry cases, 505 Ashkenazi Jewish ancestry controls, 36,989 cases, 113,075 controls	NA	16q21	16	63666604	RPS15AP34 - LINC02165	rs2018916-C	rs2018916	2018916	intergenic_variant	7e-09	8.1549	Illumina [7158791] (imputed)	schizophrenia	http://purl.obolibrary.org/obo/MONDO_0005090	GCST003048	Genome-wide genotyping array
26198764	Goes FS	Am J Med Genet B Neuropsychiatr Genet	www.ncbi.nlm.nih.gov/pubmed/26198764	Genome-wide association study of schizophrenia in Ashkenazi Jews.	Schizophrenia	592 Ashkenazi Jewish ancestry cases, 505 Ashkenazi Jewish ancestry controls, 36,989 cases, 113,075 controls	NA	17p13.3	17	2107024	SMG6	rs2019872-C	rs2019872	2019872	intron_variant	7e-06	5.1549	Illumina [7158791] (imputed)	schizophrenia	http://purl.obolibrary.org/obo/MONDO_0005090	GCST003048	Genome-wide genotyping array
26198764	Goes FS	Am J Med Genet B Neuropsychiatr Genet	www.ncbi.nlm.nih.gov/pubmed/26198764	Genome-wide association study of schizophrenia in Ashkenazi Jews.	Schizophrenia	592 Ashkenazi Jewish ancestry cases, 505 Ashkenazi Jewish ancestry controls, 36,989 cases, 113,075 controls	NA	9p24.1	9	7177284	KDM4C - RPL4P5	rs2026714-G	rs2026714	2026714	intergenic_variant	4e-07	6.39794	Illumina [7158791] (imputed)	schizophrenia	http://purl.obolibrary.org/obo/MONDO_0005090	GCST003048	Genome-wide genotyping array
26198764	Goes FS	Am J Med Genet B Neuropsychiatr Genet	www.ncbi.nlm.nih.gov/pubmed/26198764	Genome-wide association study of schizophrenia in Ashkenazi Jews.	Schizophrenia	592 Ashkenazi Jewish ancestry cases, 505 Ashkenazi Jewish ancestry controls, 36,989 cases, 113,075 controls	NA	8p23.1	8	9787149	TNKS - MIR124-1HG	rs2048656-A	rs2048656	2048656	intergenic_variant	1e-07	7	Illumina [7158791] (imputed)	schizophrenia	http://purl.obolibrary.org/obo/MONDO_0005090	GCST003048	Genome-wide genotyping array
26198764	Goes FS	Am J Med Genet B Neuropsychiatr Genet	www.ncbi.nlm.nih.gov/pubmed/26198764	Genome-wide association study of schizophrenia in Ashkenazi Jews.	Schizophrenia	592 Ashkenazi Jewish ancestry cases, 505 Ashkenazi Jewish ancestry controls, 36,989 cases, 113,075 controls	NA	19q12	19	30496516	ZNF536	rs2053079-G	rs2053079	2053079	intron_variant	2e-09	8.69897	Illumina [7158791] (imputed)	schizophrenia	http://purl.obolibrary.org/obo/MONDO_0005090	GCST003048	Genome-wide genotyping array
26198764	Goes FS	Am J Med Genet B Neuropsychiatr Genet	www.ncbi.nlm.nih.gov/pubmed/26198764	Genome-wide association study of schizophrenia in Ashkenazi Jews.	Schizophrenia	592 Ashkenazi Jewish ancestry cases, 505 Ashkenazi Jewish ancestry controls, 36,989 cases, 113,075 controls	NA	14q12	14	29721110	PRKD1	rs2068012-C	rs2068012	2068012	intron_variant	2e-07	6.69897	Illumina [7158791] (imputed)	schizophrenia	http://purl.obolibrary.org/obo/MONDO_0005090	GCST003048	Genome-wide genotyping array
26198764	Goes FS	Am J Med Genet B Neuropsychiatr Genet	www.ncbi.nlm.nih.gov/pubmed/26198764	Genome-wide association study of schizophrenia in Ashkenazi Jews.	Schizophrenia	592 Ashkenazi Jewish ancestry cases, 505 Ashkenazi Jewish ancestry controls, 36,989 cases, 113,075 controls	NA	4p15.31	4	19107261	LCORL - LINC02438	rs207282-T	rs207282	207282	intergenic_variant	3e-06	5.52288	Illumina [7158791] (imputed)	schizophrenia	http://purl.obolibrary.org/obo/MONDO_0005090	GCST003048	Genome-wide genotyping array
26198764	Goes FS	Am J Med Genet B Neuropsychiatr Genet	www.ncbi.nlm.nih.gov/pubmed/26198764	Genome-wide association study of schizophrenia in Ashkenazi Jews.	Schizophrenia	592 Ashkenazi Jewish ancestry cases, 505 Ashkenazi Jewish ancestry controls, 36,989 cases, 113,075 controls	NA	22q13.2	22	43039662	TTLL1-AS1, TTLL1	rs2072883-A	rs2072883	2072883	3_prime_UTR_variant	6e-06	5.22185	Illumina [7158791] (imputed)	schizophrenia	http://purl.obolibrary.org/obo/MONDO_0005090	GCST003048	Genome-wide genotyping array
26198764	Goes FS	Am J Med Genet B Neuropsychiatr Genet	www.ncbi.nlm.nih.gov/pubmed/26198764	Genome-wide association study of schizophrenia in Ashkenazi Jews.	Schizophrenia	592 Ashkenazi Jewish ancestry cases, 505 Ashkenazi Jewish ancestry controls, 36,989 cases, 113,075 controls	NA	2p13.2	2	72934422	EMX1	rs2077586-A	rs2077586	2077586	3_prime_UTR_variant	2e-07	6.69897	Illumina [7158791] (imputed)	schizophrenia	http://purl.obolibrary.org/obo/MONDO_0005090	GCST003048	Genome-wide genotyping array
26198764	Goes FS	Am J Med Genet B Neuropsychiatr Genet	www.ncbi.nlm.nih.gov/pubmed/26198764	Genome-wide association study of schizophrenia in Ashkenazi Jews.	Schizophrenia	592 Ashkenazi Jewish ancestry cases, 505 Ashkenazi Jewish ancestry controls, 36,989 cases, 113,075 controls	NA	13q34	13	109614902	LINC00399 - LINC00676	rs2094900-A	rs2094900	2094900	intron_variant	3e-06	5.52288	Illumina [7158791] (imputed)	schizophrenia	http://purl.obolibrary.org/obo/MONDO_0005090	GCST003048	Genome-wide genotyping array
26198764	Goes FS	Am J Med Genet B Neuropsychiatr Genet	www.ncbi.nlm.nih.gov/pubmed/26198764	Genome-wide association study of schizophrenia in Ashkenazi Jews.	Schizophrenia	592 Ashkenazi Jewish ancestry cases, 505 Ashkenazi Jewish ancestry controls, 36,989 cases, 113,075 controls	NA	6p21.31	6	33547743	RN7SL26P - Metazoa_SRP	rs210152-A	rs210152	210152	intron_variant	9e-10	9.04576	Illumina [7158791] (imputed)	schizophrenia	http://purl.obolibrary.org/obo/MONDO_0005090	GCST003048	Genome-wide genotyping array
26198764	Goes FS	Am J Med Genet B Neuropsychiatr Genet	www.ncbi.nlm.nih.gov/pubmed/26198764	Genome-wide association study of schizophrenia in Ashkenazi Jews.	Schizophrenia	592 Ashkenazi Jewish ancestry cases, 505 Ashkenazi Jewish ancestry controls, 36,989 cases, 113,075 controls	NA	12q24.31	12	123192216	MPHOSPH9	rs2102949-G	rs2102949	2102949	intron_variant	2e-14	13.699	Illumina [7158791] (imputed)	schizophrenia	http://purl.obolibrary.org/obo/MONDO_0005090	GCST003048	Genome-wide genotyping array
26198764	Goes FS	Am J Med Genet B Neuropsychiatr Genet	www.ncbi.nlm.nih.gov/pubmed/26198764	Genome-wide association study of schizophrenia in Ashkenazi Jews.	Schizophrenia	592 Ashkenazi Jewish ancestry cases, 505 Ashkenazi Jewish ancestry controls, 36,989 cases, 113,075 controls	NA	7q31.1	7	110408836	RPL3P8 - IMMP2L	rs211829-T	rs211829	211829	intron_variant	7e-07	6.1549	Illumina [7158791] (imputed)	schizophrenia	http://purl.obolibrary.org/obo/MONDO_0005090	GCST003048	Genome-wide genotyping array
26198764	Goes FS	Am J Med Genet B Neuropsychiatr Genet	www.ncbi.nlm.nih.gov/pubmed/26198764	Genome-wide association study of schizophrenia in Ashkenazi Jews.	Schizophrenia	592 Ashkenazi Jewish ancestry cases, 505 Ashkenazi Jewish ancestry controls, 36,989 cases, 113,075 controls	NA	4p15.2	4	23421980	GBA3 - RFPL4AP3	rs215411-A	rs215411	215411	intergenic_variant	7e-09	8.1549	Illumina [7158791] (imputed)	schizophrenia	http://purl.obolibrary.org/obo/MONDO_0005090	GCST003048	Genome-wide genotyping array
26198764	Goes FS	Am J Med Genet B Neuropsychiatr Genet	www.ncbi.nlm.nih.gov/pubmed/26198764	Genome-wide association study of schizophrenia in Ashkenazi Jews.	Schizophrenia	592 Ashkenazi Jewish ancestry cases, 505 Ashkenazi Jewish ancestry controls, 36,989 cases, 113,075 controls	NA	17p12	17	11259875	SHISA6	rs2159292-C	rs2159292	2159292	intron_variant	2e-06	5.69897	Illumina [7158791] (imputed)	schizophrenia	http://purl.obolibrary.org/obo/MONDO_0005090	GCST003048	Genome-wide genotyping array
26198764	Goes FS	Am J Med Genet B Neuropsychiatr Genet	www.ncbi.nlm.nih.gov/pubmed/26198764	Genome-wide association study of schizophrenia in Ashkenazi Jews.	Schizophrenia	592 Ashkenazi Jewish ancestry cases, 505 Ashkenazi Jewish ancestry controls, 36,989 cases, 113,075 controls	NA	5q34	5	168234157	TENM2, TENM2-AS1	rs2161300-T	rs2161300	2161300	intron_variant	6e-06	5.22185	Illumina [7158791] (imputed)	schizophrenia	http://purl.obolibrary.org/obo/MONDO_0005090	GCST003048	Genome-wide genotyping array
26198764	Goes FS	Am J Med Genet B Neuropsychiatr Genet	www.ncbi.nlm.nih.gov/pubmed/26198764	Genome-wide association study of schizophrenia in Ashkenazi Jews.	Schizophrenia	592 Ashkenazi Jewish ancestry cases, 505 Ashkenazi Jewish ancestry controls, 36,989 cases, 113,075 controls	NA	17q11.2	17	30556723	TBC1D29P	rs216452-T	rs216452	216452	intron_variant	9e-06	5.04576	Illumina [7158791] (imputed)	schizophrenia	http://purl.obolibrary.org/obo/MONDO_0005090	GCST003048	Genome-wide genotyping array
26198764	Goes FS	Am J Med Genet B Neuropsychiatr Genet	www.ncbi.nlm.nih.gov/pubmed/26198764	Genome-wide association study of schizophrenia in Ashkenazi Jews.	Schizophrenia	592 Ashkenazi Jewish ancestry cases, 505 Ashkenazi Jewish ancestry controls, 36,989 cases, 113,075 controls	NA	1p32.3	1	53379768	LINC02812 - SLC25A3P1	rs2185077-T	rs2185077	2185077	intergenic_variant	3e-06	5.52288	Illumina [7158791] (imputed)	schizophrenia	http://purl.obolibrary.org/obo/MONDO_0005090	GCST003048	Genome-wide genotyping array
26198764	Goes FS	Am J Med Genet B Neuropsychiatr Genet	www.ncbi.nlm.nih.gov/pubmed/26198764	Genome-wide association study of schizophrenia in Ashkenazi Jews.	Schizophrenia	592 Ashkenazi Jewish ancestry cases, 505 Ashkenazi Jewish ancestry controls, 36,989 cases, 113,075 controls	NA	7q21.11	7	82815056	PCLO	rs2189246-A	rs2189246	2189246	intron_variant	5e-06	5.30103	Illumina [7158791] (imputed)	schizophrenia	http://purl.obolibrary.org/obo/MONDO_0005090	GCST003048	Genome-wide genotyping array
26198764	Goes FS	Am J Med Genet B Neuropsychiatr Genet	www.ncbi.nlm.nih.gov/pubmed/26198764	Genome-wide association study of schizophrenia in Ashkenazi Jews.	Schizophrenia	592 Ashkenazi Jewish ancestry cases, 505 Ashkenazi Jewish ancestry controls, 36,989 cases, 113,075 controls	NA	20q11.23	20	38650612	ARHGAP40	rs220519-T	rs220519	220519	3_prime_UTR_variant	5e-06	5.30103	Illumina [7158791] (imputed)	schizophrenia	http://purl.obolibrary.org/obo/MONDO_0005090	GCST003048	Genome-wide genotyping array
26198764	Goes FS	Am J Med Genet B Neuropsychiatr Genet	www.ncbi.nlm.nih.gov/pubmed/26198764	Genome-wide association study of schizophrenia in Ashkenazi Jews.	Schizophrenia	592 Ashkenazi Jewish ancestry cases, 505 Ashkenazi Jewish ancestry controls, 36,989 cases, 113,075 controls	NA	9q22.33	9	98314345	GABBR2	rs16914811-A	rs16914811	16914811	intron_variant	6e-07	6.22185	Illumina [7158791] (imputed)	schizophrenia	http://purl.obolibrary.org/obo/MONDO_0005090	GCST003048	Genome-wide genotyping array
26198764	Goes FS	Am J Med Genet B Neuropsychiatr Genet	www.ncbi.nlm.nih.gov/pubmed/26198764	Genome-wide association study of schizophrenia in Ashkenazi Jews.	Schizophrenia	592 Ashkenazi Jewish ancestry cases, 505 Ashkenazi Jewish ancestry controls, 36,989 cases, 113,075 controls	NA	1q32.1	1	205066327	CNTN2	rs16937-A	rs16937	16937	intron_variant	5e-07	6.30103	Illumina [7158791] (imputed)	schizophrenia	http://purl.obolibrary.org/obo/MONDO_0005090	GCST003048	Genome-wide genotyping array
26198764	Goes FS	Am J Med Genet B Neuropsychiatr Genet	www.ncbi.nlm.nih.gov/pubmed/26198764	Genome-wide association study of schizophrenia in Ashkenazi Jews.	Schizophrenia	592 Ashkenazi Jewish ancestry cases, 505 Ashkenazi Jewish ancestry controls, 36,989 cases, 113,075 controls	NA	3p26.3	3	2506102	CNTN4	rs17194490-T	rs17194490	17194490	intron_variant	1e-11	11	Illumina [7158791] (imputed)	schizophrenia	http://purl.obolibrary.org/obo/MONDO_0005090	GCST003048	Genome-wide genotyping array
26198764	Goes FS	Am J Med Genet B Neuropsychiatr Genet	www.ncbi.nlm.nih.gov/pubmed/26198764	Genome-wide association study of schizophrenia in Ashkenazi Jews.	Schizophrenia	592 Ashkenazi Jewish ancestry cases, 505 Ashkenazi Jewish ancestry controls, 36,989 cases, 113,075 controls	NA	16q22.3	16	72983162	ZFHX3	rs16971465-C	rs16971465	16971465	intron_variant	6e-06	5.22185	Illumina [7158791] (imputed)	schizophrenia	http://purl.obolibrary.org/obo/MONDO_0005090	GCST003048	Genome-wide genotyping array
26198764	Goes FS	Am J Med Genet B Neuropsychiatr Genet	www.ncbi.nlm.nih.gov/pubmed/26198764	Genome-wide association study of schizophrenia in Ashkenazi Jews.	Schizophrenia	592 Ashkenazi Jewish ancestry cases, 505 Ashkenazi Jewish ancestry controls, 36,989 cases, 113,075 controls	NA	7q22.1	7	100717894	POP7 - EPO	rs1734907-A	rs1734907	1734907	intergenic_variant	4e-06	5.39794	Illumina [7158791] (imputed)	schizophrenia	http://purl.obolibrary.org/obo/MONDO_0005090	GCST003048	Genome-wide genotyping array
26198764	Goes FS	Am J Med Genet B Neuropsychiatr Genet	www.ncbi.nlm.nih.gov/pubmed/26198764	Genome-wide association study of schizophrenia in Ashkenazi Jews.	Schizophrenia	592 Ashkenazi Jewish ancestry cases, 505 Ashkenazi Jewish ancestry controls, 36,989 cases, 113,075 controls	NA	2p16.3	2	47993197	VN1R18P - RN7SKP224	rs17396122-G	rs17396122	17396122	intron_variant	1e-06	6	Illumina [7158791] (imputed)	schizophrenia	http://purl.obolibrary.org/obo/MONDO_0005090	GCST003048	Genome-wide genotyping array
26198764	Goes FS	Am J Med Genet B Neuropsychiatr Genet	www.ncbi.nlm.nih.gov/pubmed/26198764	Genome-wide association study of schizophrenia in Ashkenazi Jews.	Schizophrenia	592 Ashkenazi Jewish ancestry cases, 505 Ashkenazi Jewish ancestry controls, 36,989 cases, 113,075 controls	NA	11p14.1	11	30357012	ARL14EP - RPL12P30	rs1765142-A	rs1765142	1765142	intergenic_variant	2e-06	5.69897	Illumina [7158791] (imputed)	schizophrenia	http://purl.obolibrary.org/obo/MONDO_0005090	GCST003048	Genome-wide genotyping array
26198764	Goes FS	Am J Med Genet B Neuropsychiatr Genet	www.ncbi.nlm.nih.gov/pubmed/26198764	Genome-wide association study of schizophrenia in Ashkenazi Jews.	Schizophrenia	592 Ashkenazi Jewish ancestry cases, 505 Ashkenazi Jewish ancestry controls, 36,989 cases, 113,075 controls	NA	6p12.1	6	56710873	DST	rs17684571-C	rs17684571	17684571	intron_variant	4e-06	5.39794	Illumina [7158791] (imputed)	schizophrenia	http://purl.obolibrary.org/obo/MONDO_0005090	GCST003048	Genome-wide genotyping array
26198764	Goes FS	Am J Med Genet B Neuropsychiatr Genet	www.ncbi.nlm.nih.gov/pubmed/26198764	Genome-wide association study of schizophrenia in Ashkenazi Jews.	Schizophrenia	592 Ashkenazi Jewish ancestry cases, 505 Ashkenazi Jewish ancestry controls, 36,989 cases, 113,075 controls	NA	8p22	8	17178692	ZDHHC2	rs17687067-C	rs17687067	17687067	intron_variant	2e-07	6.69897	Illumina [7158791] (imputed)	schizophrenia	http://purl.obolibrary.org/obo/MONDO_0005090	GCST003048	Genome-wide genotyping array
26198764	Goes FS	Am J Med Genet B Neuropsychiatr Genet	www.ncbi.nlm.nih.gov/pubmed/26198764	Genome-wide association study of schizophrenia in Ashkenazi Jews.	Schizophrenia	592 Ashkenazi Jewish ancestry cases, 505 Ashkenazi Jewish ancestry controls, 36,989 cases, 113,075 controls	NA	10p15.2	10	3779369	KLF6	rs17731-A	rs17731	17731	3_prime_UTR_variant	2e-06	5.69897	Illumina [7158791] (imputed)	schizophrenia	http://purl.obolibrary.org/obo/MONDO_0005090	GCST003048	Genome-wide genotyping array
26198764	Goes FS	Am J Med Genet B Neuropsychiatr Genet	www.ncbi.nlm.nih.gov/pubmed/26198764	Genome-wide association study of schizophrenia in Ashkenazi Jews.	Schizophrenia	592 Ashkenazi Jewish ancestry cases, 505 Ashkenazi Jewish ancestry controls, 36,989 cases, 113,075 controls	NA	12q14.3	12	65791310	RPSAP52	rs17766408-T	rs17766408	17766408	intron_variant	4e-06	5.39794	Illumina [7158791] (imputed)	schizophrenia	http://purl.obolibrary.org/obo/MONDO_0005090	GCST003048	Genome-wide genotyping array
26198764	Goes FS	Am J Med Genet B Neuropsychiatr Genet	www.ncbi.nlm.nih.gov/pubmed/26198764	Genome-wide association study of schizophrenia in Ashkenazi Jews.	Schizophrenia	592 Ashkenazi Jewish ancestry cases, 505 Ashkenazi Jewish ancestry controls, 36,989 cases, 113,075 controls	NA	3q26.33	3	181056092	SOX2-OT	rs1805203-G	rs1805203	1805203	intron_variant	7e-06	5.1549	Illumina [7158791] (imputed)	schizophrenia	http://purl.obolibrary.org/obo/MONDO_0005090	GCST003048	Genome-wide genotyping array
26198764	Goes FS	Am J Med Genet B Neuropsychiatr Genet	www.ncbi.nlm.nih.gov/pubmed/26198764	Genome-wide association study of schizophrenia in Ashkenazi Jews.	Schizophrenia	592 Ashkenazi Jewish ancestry cases, 505 Ashkenazi Jewish ancestry controls, 36,989 cases, 113,075 controls	NA	5q14.3	5	88709751	MEF2C-AS2	rs181900-C	rs181900	181900	intron_variant	6e-08	7.22185	Illumina [7158791] (imputed)	schizophrenia	http://purl.obolibrary.org/obo/MONDO_0005090	GCST003048	Genome-wide genotyping array
26198764	Goes FS	Am J Med Genet B Neuropsychiatr Genet	www.ncbi.nlm.nih.gov/pubmed/26198764	Genome-wide association study of schizophrenia in Ashkenazi Jews.	Schizophrenia	592 Ashkenazi Jewish ancestry cases, 505 Ashkenazi Jewish ancestry controls, 36,989 cases, 113,075 controls	NA	2q33.1	2	198056477	PLCL1	rs1837495-G	rs1837495	1837495	intron_variant	7e-08	7.1549	Illumina [7158791] (imputed)	schizophrenia	http://purl.obolibrary.org/obo/MONDO_0005090	GCST003048	Genome-wide genotyping array
26198764	Goes FS	Am J Med Genet B Neuropsychiatr Genet	www.ncbi.nlm.nih.gov/pubmed/26198764	Genome-wide association study of schizophrenia in Ashkenazi Jews.	Schizophrenia	592 Ashkenazi Jewish ancestry cases, 505 Ashkenazi Jewish ancestry controls, 36,989 cases, 113,075 controls	NA	2p23.3	2	25129331	EFR3B	rs183823891-T	rs183823891	183823891	intron_variant	1e-07	7	Illumina [7158791] (imputed)	schizophrenia	http://purl.obolibrary.org/obo/MONDO_0005090	GCST003048	Genome-wide genotyping array
26198764	Goes FS	Am J Med Genet B Neuropsychiatr Genet	www.ncbi.nlm.nih.gov/pubmed/26198764	Genome-wide association study of schizophrenia in Ashkenazi Jews.	Schizophrenia	592 Ashkenazi Jewish ancestry cases, 505 Ashkenazi Jewish ancestry controls, 36,989 cases, 113,075 controls	NA	5q12.1	5	60877688	ERCC8	rs185572712-G	rs185572712	185572712	intron_variant	1e-06	6	Illumina [7158791] (imputed)	schizophrenia	http://purl.obolibrary.org/obo/MONDO_0005090	GCST003048	Genome-wide genotyping array
26198764	Goes FS	Am J Med Genet B Neuropsychiatr Genet	www.ncbi.nlm.nih.gov/pubmed/26198764	Genome-wide association study of schizophrenia in Ashkenazi Jews.	Schizophrenia	592 Ashkenazi Jewish ancestry cases, 505 Ashkenazi Jewish ancestry controls, 36,989 cases, 113,075 controls	NA	3p22.2	3	38396881	XYLB	rs1858740-C	rs1858740	1858740	intron_variant	5e-06	5.30103	Illumina [7158791] (imputed)	schizophrenia	http://purl.obolibrary.org/obo/MONDO_0005090	GCST003048	Genome-wide genotyping array
26198764	Goes FS	Am J Med Genet B Neuropsychiatr Genet	www.ncbi.nlm.nih.gov/pubmed/26198764	Genome-wide association study of schizophrenia in Ashkenazi Jews.	Schizophrenia	592 Ashkenazi Jewish ancestry cases, 505 Ashkenazi Jewish ancestry controls, 36,989 cases, 113,075 controls	NA	10q23.2	10	86353182	GRID1	rs1863824-G	rs1863824	1863824	intron_variant	5e-06	5.30103	Illumina [7158791] (imputed)	schizophrenia	http://purl.obolibrary.org/obo/MONDO_0005090	GCST003048	Genome-wide genotyping array
26198764	Goes FS	Am J Med Genet B Neuropsychiatr Genet	www.ncbi.nlm.nih.gov/pubmed/26198764	Genome-wide association study of schizophrenia in Ashkenazi Jews.	Schizophrenia	592 Ashkenazi Jewish ancestry cases, 505 Ashkenazi Jewish ancestry controls, 36,989 cases, 113,075 controls	NA	11q14.1	11	83488233	DLG2	rs1864774-C	rs1864774	1864774	intron_variant	9e-07	6.04576	Illumina [7158791] (imputed)	schizophrenia	http://purl.obolibrary.org/obo/MONDO_0005090	GCST003048	Genome-wide genotyping array
26198764	Goes FS	Am J Med Genet B Neuropsychiatr Genet	www.ncbi.nlm.nih.gov/pubmed/26198764	Genome-wide association study of schizophrenia in Ashkenazi Jews.	Schizophrenia	592 Ashkenazi Jewish ancestry cases, 505 Ashkenazi Jewish ancestry controls, 36,989 cases, 113,075 controls	NA	6p21.32	6	32469754	HLA-DRB9	rs187696124-T	rs187696124	9269028	intron_variant	7e-17	16.1549	Illumina [7158791] (imputed)	schizophrenia	http://purl.obolibrary.org/obo/MONDO_0005090	GCST003048	Genome-wide genotyping array
26198764	Goes FS	Am J Med Genet B Neuropsychiatr Genet	www.ncbi.nlm.nih.gov/pubmed/26198764	Genome-wide association study of schizophrenia in Ashkenazi Jews.	Schizophrenia	592 Ashkenazi Jewish ancestry cases, 505 Ashkenazi Jewish ancestry controls, 36,989 cases, 113,075 controls	NA	3q26.33	3	181317582	SOX2-OT	rs1878874-T	rs1878874	1878874	intron_variant	1e-07	7	Illumina [7158791] (imputed)	schizophrenia	http://purl.obolibrary.org/obo/MONDO_0005090	GCST003048	Genome-wide genotyping array
26198764	Goes FS	Am J Med Genet B Neuropsychiatr Genet	www.ncbi.nlm.nih.gov/pubmed/26198764	Genome-wide association study of schizophrenia in Ashkenazi Jews.	Schizophrenia	592 Ashkenazi Jewish ancestry cases, 505 Ashkenazi Jewish ancestry controls, 36,989 cases, 113,075 controls	NA	7q11.22	7	72374423	CALN1	rs1914395-A	rs1914395	1914395	intron_variant	4e-07	6.39794	Illumina [7158791] (imputed)	schizophrenia	http://purl.obolibrary.org/obo/MONDO_0005090	GCST003048	Genome-wide genotyping array
26198764	Goes FS	Am J Med Genet B Neuropsychiatr Genet	www.ncbi.nlm.nih.gov/pubmed/26198764	Genome-wide association study of schizophrenia in Ashkenazi Jews.	Schizophrenia	592 Ashkenazi Jewish ancestry cases, 505 Ashkenazi Jewish ancestry controls, 36,989 cases, 113,075 controls	NA	18q12.1	18	34015569	NOL4	rs1941342-A	rs1941342	1941342	intron_variant	1e-07	7	Illumina [7158791] (imputed)	schizophrenia	http://purl.obolibrary.org/obo/MONDO_0005090	GCST003048	Genome-wide genotyping array
26198764	Goes FS	Am J Med Genet B Neuropsychiatr Genet	www.ncbi.nlm.nih.gov/pubmed/26198764	Genome-wide association study of schizophrenia in Ashkenazi Jews.	Schizophrenia	592 Ashkenazi Jewish ancestry cases, 505 Ashkenazi Jewish ancestry controls, 36,989 cases, 113,075 controls	NA	16p12.2	16	22053074	MOSMO	rs1962636-C	rs1962636	1962636	intron_variant	8e-06	5.09691	Illumina [7158791] (imputed)	schizophrenia	http://purl.obolibrary.org/obo/MONDO_0005090	GCST003048	Genome-wide genotyping array
26198764	Goes FS	Am J Med Genet B Neuropsychiatr Genet	www.ncbi.nlm.nih.gov/pubmed/26198764	Genome-wide association study of schizophrenia in Ashkenazi Jews.	Schizophrenia	592 Ashkenazi Jewish ancestry cases, 505 Ashkenazi Jewish ancestry controls, 36,989 cases, 113,075 controls	NA	22q11.21	22	20146827	ZDHHC8	rs1974653-A	rs1974653	1974653	3_prime_UTR_variant	8e-06	5.09691	Illumina [7158791] (imputed)	schizophrenia	http://purl.obolibrary.org/obo/MONDO_0005090	GCST003048	Genome-wide genotyping array
26198764	Goes FS	Am J Med Genet B Neuropsychiatr Genet	www.ncbi.nlm.nih.gov/pubmed/26198764	Genome-wide association study of schizophrenia in Ashkenazi Jews.	Schizophrenia	592 Ashkenazi Jewish ancestry cases, 505 Ashkenazi Jewish ancestry controls, 36,989 cases, 113,075 controls	NA	5p12	5	45835157	HCN1 - EMB	rs144223816-G	rs144223816	144223816	intergenic_variant	5e-06	5.30103	Illumina [7158791] (imputed)	schizophrenia	http://purl.obolibrary.org/obo/MONDO_0005090	GCST003048	Genome-wide genotyping array
26198764	Goes FS	Am J Med Genet B Neuropsychiatr Genet	www.ncbi.nlm.nih.gov/pubmed/26198764	Genome-wide association study of schizophrenia in Ashkenazi Jews.	Schizophrenia	592 Ashkenazi Jewish ancestry cases, 505 Ashkenazi Jewish ancestry controls, 36,989 cases, 113,075 controls	NA	6p22.1	6	29783228	HLA-F-AS1	rs144373461-C	rs144373461	1611255	intron_variant	6e-16	15.2218	Illumina [7158791] (imputed)	schizophrenia	http://purl.obolibrary.org/obo/MONDO_0005090	GCST003048	Genome-wide genotyping array
26198764	Goes FS	Am J Med Genet B Neuropsychiatr Genet	www.ncbi.nlm.nih.gov/pubmed/26198764	Genome-wide association study of schizophrenia in Ashkenazi Jews.	Schizophrenia	592 Ashkenazi Jewish ancestry cases, 505 Ashkenazi Jewish ancestry controls, 36,989 cases, 113,075 controls	NA	6p22.1	6	29276442	LINC03003	rs144447022-G	rs144447022	144447022	intron_variant	2e-28	27.699	Illumina [7158791] (imputed)	schizophrenia	http://purl.obolibrary.org/obo/MONDO_0005090	GCST003048	Genome-wide genotyping array
26198764	Goes FS	Am J Med Genet B Neuropsychiatr Genet	www.ncbi.nlm.nih.gov/pubmed/26198764	Genome-wide association study of schizophrenia in Ashkenazi Jews.	Schizophrenia	592 Ashkenazi Jewish ancestry cases, 505 Ashkenazi Jewish ancestry controls, 36,989 cases, 113,075 controls	NA	22q13.2	22	40993781	RBX1 - Y_RNA	rs144960271-T	rs144960271	144960271	intron_variant	1e-06	6	Illumina [7158791] (imputed)	schizophrenia	http://purl.obolibrary.org/obo/MONDO_0005090	GCST003048	Genome-wide genotyping array
26198764	Goes FS	Am J Med Genet B Neuropsychiatr Genet	www.ncbi.nlm.nih.gov/pubmed/26198764	Genome-wide association study of schizophrenia in Ashkenazi Jews.	Schizophrenia	592 Ashkenazi Jewish ancestry cases, 505 Ashkenazi Jewish ancestry controls, 36,989 cases, 113,075 controls	NA	2q33.1	2	199125384	PLCL1 - RNU7-147P	rs1451488-G	rs1451488	1451488	intron_variant	6e-08	7.22185	Illumina [7158791] (imputed)	schizophrenia	http://purl.obolibrary.org/obo/MONDO_0005090	GCST003048	Genome-wide genotyping array
26198764	Goes FS	Am J Med Genet B Neuropsychiatr Genet	www.ncbi.nlm.nih.gov/pubmed/26198764	Genome-wide association study of schizophrenia in Ashkenazi Jews.	Schizophrenia	592 Ashkenazi Jewish ancestry cases, 505 Ashkenazi Jewish ancestry controls, 36,989 cases, 113,075 controls	NA	15q25.3	15	88215343	NTRK3	rs146797905-A	rs146797905	146797905	intron_variant	4e-07	6.39794	Illumina [7158791] (imputed)	schizophrenia	http://purl.obolibrary.org/obo/MONDO_0005090	GCST003048	Genome-wide genotyping array
26198764	Goes FS	Am J Med Genet B Neuropsychiatr Genet	www.ncbi.nlm.nih.gov/pubmed/26198764	Genome-wide association study of schizophrenia in Ashkenazi Jews.	Schizophrenia	592 Ashkenazi Jewish ancestry cases, 505 Ashkenazi Jewish ancestry controls, 36,989 cases, 113,075 controls	NA	4q26	4	117923644	LINC02264 - NDST3	rs147897924-C	rs147897924	9761522	intron_variant	2e-06	5.69897	Illumina [7158791] (imputed)	schizophrenia	http://purl.obolibrary.org/obo/MONDO_0005090	GCST003048	Genome-wide genotyping array
26198764	Goes FS	Am J Med Genet B Neuropsychiatr Genet	www.ncbi.nlm.nih.gov/pubmed/26198764	Genome-wide association study of schizophrenia in Ashkenazi Jews.	Schizophrenia	592 Ashkenazi Jewish ancestry cases, 505 Ashkenazi Jewish ancestry controls, 36,989 cases, 113,075 controls	NA	14q13.2	14	35744236	RALGAPA1	rs148114321-T	rs148114321	148114321	intron_variant	9e-06	5.04576	Illumina [7158791] (imputed)	schizophrenia	http://purl.obolibrary.org/obo/MONDO_0005090	GCST003048	Genome-wide genotyping array
26198764	Goes FS	Am J Med Genet B Neuropsychiatr Genet	www.ncbi.nlm.nih.gov/pubmed/26198764	Genome-wide association study of schizophrenia in Ashkenazi Jews.	Schizophrenia	592 Ashkenazi Jewish ancestry cases, 505 Ashkenazi Jewish ancestry controls, 36,989 cases, 113,075 controls	NA	12q24.33	12	129333701	TMEM132D	rs1482292-C	rs1482292	1482292	intron_variant	2e-06	5.69897	Illumina [7158791] (imputed)	schizophrenia	http://purl.obolibrary.org/obo/MONDO_0005090	GCST003048	Genome-wide genotyping array
26198764	Goes FS	Am J Med Genet B Neuropsychiatr Genet	www.ncbi.nlm.nih.gov/pubmed/26198764	Genome-wide association study of schizophrenia in Ashkenazi Jews.	Schizophrenia	592 Ashkenazi Jewish ancestry cases, 505 Ashkenazi Jewish ancestry controls, 36,989 cases, 113,075 controls	NA	2q32.1	2	185179900	ZNF804A - ELF2P4	rs1483242-G	rs1483242	1483242	intron_variant	7e-08	7.1549	Illumina [7158791] (imputed)	schizophrenia	http://purl.obolibrary.org/obo/MONDO_0005090	GCST003048	Genome-wide genotyping array
26198764	Goes FS	Am J Med Genet B Neuropsychiatr Genet	www.ncbi.nlm.nih.gov/pubmed/26198764	Genome-wide association study of schizophrenia in Ashkenazi Jews.	Schizophrenia	592 Ashkenazi Jewish ancestry cases, 505 Ashkenazi Jewish ancestry controls, 36,989 cases, 113,075 controls	NA	2q31.1	2	174376730	CIR1	rs149110600-A	rs149110600	149110600	intron_variant	6e-06	5.22185	Illumina [7158791] (imputed)	schizophrenia	http://purl.obolibrary.org/obo/MONDO_0005090	GCST003048	Genome-wide genotyping array
26198764	Goes FS	Am J Med Genet B Neuropsychiatr Genet	www.ncbi.nlm.nih.gov/pubmed/26198764	Genome-wide association study of schizophrenia in Ashkenazi Jews.	Schizophrenia	592 Ashkenazi Jewish ancestry cases, 505 Ashkenazi Jewish ancestry controls, 36,989 cases, 113,075 controls	NA	1p35.2	1	29961104	LINC01756 - LINC01648	rs1498232-T	rs1498232	1498232	intergenic_variant	7e-10	9.1549	Illumina [7158791] (imputed)	schizophrenia	http://purl.obolibrary.org/obo/MONDO_0005090	GCST003048	Genome-wide genotyping array
26198764	Goes FS	Am J Med Genet B Neuropsychiatr Genet	www.ncbi.nlm.nih.gov/pubmed/26198764	Genome-wide association study of schizophrenia in Ashkenazi Jews.	Schizophrenia	592 Ashkenazi Jewish ancestry cases, 505 Ashkenazi Jewish ancestry controls, 36,989 cases, 113,075 controls	NA	3q13.32	3	118000691	LSAMP - IGSF11	rs1499972-C	rs1499972	1499972	intergenic_variant	3e-06	5.52288	Illumina [7158791] (imputed)	schizophrenia	http://purl.obolibrary.org/obo/MONDO_0005090	GCST003048	Genome-wide genotyping array
26198764	Goes FS	Am J Med Genet B Neuropsychiatr Genet	www.ncbi.nlm.nih.gov/pubmed/26198764	Genome-wide association study of schizophrenia in Ashkenazi Jews.	Schizophrenia	592 Ashkenazi Jewish ancestry cases, 505 Ashkenazi Jewish ancestry controls, 36,989 cases, 113,075 controls	NA	5p12	5	45364773	HCN1	rs1501357-C	rs1501357	1501357	intron_variant	1e-08	8	Illumina [7158791] (imputed)	schizophrenia	http://purl.obolibrary.org/obo/MONDO_0005090	GCST003048	Genome-wide genotyping array
26198764	Goes FS	Am J Med Genet B Neuropsychiatr Genet	www.ncbi.nlm.nih.gov/pubmed/26198764	Genome-wide association study of schizophrenia in Ashkenazi Jews.	Schizophrenia	592 Ashkenazi Jewish ancestry cases, 505 Ashkenazi Jewish ancestry controls, 36,989 cases, 113,075 controls	NA	3p24.1	3	30030816	RBMS3 - U3	rs1506297-T	rs1506297	1506297	intergenic_variant	7e-07	6.1549	Illumina [7158791] (imputed)	schizophrenia	http://purl.obolibrary.org/obo/MONDO_0005090	GCST003048	Genome-wide genotyping array
26198764	Goes FS	Am J Med Genet B Neuropsychiatr Genet	www.ncbi.nlm.nih.gov/pubmed/26198764	Genome-wide association study of schizophrenia in Ashkenazi Jews.	Schizophrenia	592 Ashkenazi Jewish ancestry cases, 505 Ashkenazi Jewish ancestry controls, 36,989 cases, 113,075 controls	NA	2p24.1	2	22531594	LINC01830, LINC01884	rs1509378-A	rs1509378	1509378	intron_variant	2e-07	6.69897	Illumina [7158791] (imputed)	schizophrenia	http://purl.obolibrary.org/obo/MONDO_0005090	GCST003048	Genome-wide genotyping array
26198764	Goes FS	Am J Med Genet B Neuropsychiatr Genet	www.ncbi.nlm.nih.gov/pubmed/26198764	Genome-wide association study of schizophrenia in Ashkenazi Jews.	Schizophrenia	592 Ashkenazi Jewish ancestry cases, 505 Ashkenazi Jewish ancestry controls, 36,989 cases, 113,075 controls	NA	3p26.1	3	6963334	GRM7	rs1516570-A	rs1516570	1516570	intron_variant	5e-06	5.30103	Illumina [7158791] (imputed)	schizophrenia	http://purl.obolibrary.org/obo/MONDO_0005090	GCST003048	Genome-wide genotyping array
26198764	Goes FS	Am J Med Genet B Neuropsychiatr Genet	www.ncbi.nlm.nih.gov/pubmed/26198764	Genome-wide association study of schizophrenia in Ashkenazi Jews.	Schizophrenia	592 Ashkenazi Jewish ancestry cases, 505 Ashkenazi Jewish ancestry controls, 36,989 cases, 113,075 controls	NA	7p12.3	7	45607253	ADCY1	rs1521470-A	rs1521470	1521470	intron_variant	9e-06	5.04576	Illumina [7158791] (imputed)	schizophrenia	http://purl.obolibrary.org/obo/MONDO_0005090	GCST003048	Genome-wide genotyping array
26198764	Goes FS	Am J Med Genet B Neuropsychiatr Genet	www.ncbi.nlm.nih.gov/pubmed/26198764	Genome-wide association study of schizophrenia in Ashkenazi Jews.	Schizophrenia	592 Ashkenazi Jewish ancestry cases, 505 Ashkenazi Jewish ancestry controls, 36,989 cases, 113,075 controls	NA	2p25.2	2	5322854	RNU6-649P - LINC01248	rs1524480-G	rs1524480	1524480	intergenic_variant	2e-06	5.69897	Illumina [7158791] (imputed)	schizophrenia	http://purl.obolibrary.org/obo/MONDO_0005090	GCST003048	Genome-wide genotyping array
26198764	Goes FS	Am J Med Genet B Neuropsychiatr Genet	www.ncbi.nlm.nih.gov/pubmed/26198764	Genome-wide association study of schizophrenia in Ashkenazi Jews.	Schizophrenia	592 Ashkenazi Jewish ancestry cases, 505 Ashkenazi Jewish ancestry controls, 36,989 cases, 113,075 controls	NA	4q31.23	4	148411792	NR3C2	rs1546044-A	rs1546044	1546044	intron_variant	5e-06	5.30103	Illumina [7158791] (imputed)	schizophrenia	http://purl.obolibrary.org/obo/MONDO_0005090	GCST003048	Genome-wide genotyping array
26198764	Goes FS	Am J Med Genet B Neuropsychiatr Genet	www.ncbi.nlm.nih.gov/pubmed/26198764	Genome-wide association study of schizophrenia in Ashkenazi Jews.	Schizophrenia	592 Ashkenazi Jewish ancestry cases, 505 Ashkenazi Jewish ancestry controls, 36,989 cases, 113,075 controls	NA	2q33.1	2	200443394	SPATS2L	rs1561296-T	rs1561296	1561296	intron_variant	5e-06	5.30103	Illumina [7158791] (imputed)	schizophrenia	http://purl.obolibrary.org/obo/MONDO_0005090	GCST003048	Genome-wide genotyping array
26198764	Goes FS	Am J Med Genet B Neuropsychiatr Genet	www.ncbi.nlm.nih.gov/pubmed/26198764	Genome-wide association study of schizophrenia in Ashkenazi Jews.	Schizophrenia	592 Ashkenazi Jewish ancestry cases, 505 Ashkenazi Jewish ancestry controls, 36,989 cases, 113,075 controls	NA	11p11.2	11	46207098	LINC02710	rs1565411-G	rs1565411	1565411	intron_variant	9e-06	5.04576	Illumina [7158791] (imputed)	schizophrenia	http://purl.obolibrary.org/obo/MONDO_0005090	GCST003048	Genome-wide genotyping array
26198764	Goes FS	Am J Med Genet B Neuropsychiatr Genet	www.ncbi.nlm.nih.gov/pubmed/26198764	Genome-wide association study of schizophrenia in Ashkenazi Jews.	Schizophrenia	592 Ashkenazi Jewish ancestry cases, 505 Ashkenazi Jewish ancestry controls, 36,989 cases, 113,075 controls	NA	3q22.3	3	137015172	IL20RB - RNA5SP142	rs1682361-G	rs1682361	1682361	intergenic_variant	8e-07	6.09691	Illumina [7158791] (imputed)	schizophrenia	http://purl.obolibrary.org/obo/MONDO_0005090	GCST003048	Genome-wide genotyping array
26198764	Goes FS	Am J Med Genet B Neuropsychiatr Genet	www.ncbi.nlm.nih.gov/pubmed/26198764	Genome-wide association study of schizophrenia in Ashkenazi Jews.	Schizophrenia	592 Ashkenazi Jewish ancestry cases, 505 Ashkenazi Jewish ancestry controls, 36,989 cases, 113,075 controls	NA	2q33.1	2	199145752	PLCL1 - RNU7-147P	rs16831047-A	rs16831047	16831047	intron_variant	4e-06	5.39794	Illumina [7158791] (imputed)	schizophrenia	http://purl.obolibrary.org/obo/MONDO_0005090	GCST003048	Genome-wide genotyping array
26198764	Goes FS	Am J Med Genet B Neuropsychiatr Genet	www.ncbi.nlm.nih.gov/pubmed/26198764	Genome-wide association study of schizophrenia in Ashkenazi Jews.	Schizophrenia	592 Ashkenazi Jewish ancestry cases, 505 Ashkenazi Jewish ancestry controls, 36,989 cases, 113,075 controls	NA	3q27.3	3	188169789	LPP	rs16863064-G	rs16863064	16863064	intron_variant	9e-06	5.04576	Illumina [7158791] (imputed)	schizophrenia	http://purl.obolibrary.org/obo/MONDO_0005090	GCST003048	Genome-wide genotyping array
26198764	Goes FS	Am J Med Genet B Neuropsychiatr Genet	www.ncbi.nlm.nih.gov/pubmed/26198764	Genome-wide association study of schizophrenia in Ashkenazi Jews.	Schizophrenia	592 Ashkenazi Jewish ancestry cases, 505 Ashkenazi Jewish ancestry controls, 36,989 cases, 113,075 controls	NA	6p22.2	6	25485786	CARMIL1	rs13217797-T	rs13217797	13217797	intron_variant	6e-06	5.22185	Illumina [7158791] (imputed)	schizophrenia	http://purl.obolibrary.org/obo/MONDO_0005090	GCST003048	Genome-wide genotyping array
26198764	Goes FS	Am J Med Genet B Neuropsychiatr Genet	www.ncbi.nlm.nih.gov/pubmed/26198764	Genome-wide association study of schizophrenia in Ashkenazi Jews.	Schizophrenia	592 Ashkenazi Jewish ancestry cases, 505 Ashkenazi Jewish ancestry controls, 36,989 cases, 113,075 controls	NA	7q21.12	7	87615644	ABCB1	rs13233308-C	rs13233308	13233308	intergenic_variant	3e-07	6.52288	Illumina [7158791] (imputed)	schizophrenia	http://purl.obolibrary.org/obo/MONDO_0005090	GCST003048	Genome-wide genotyping array
26198764	Goes FS	Am J Med Genet B Neuropsychiatr Genet	www.ncbi.nlm.nih.gov/pubmed/26198764	Genome-wide association study of schizophrenia in Ashkenazi Jews.	Schizophrenia	592 Ashkenazi Jewish ancestry cases, 505 Ashkenazi Jewish ancestry controls, 36,989 cases, 113,075 controls	NA	7q31.1	7	111258859	IMMP2L	rs13240464-T	rs13240464	13240464	intron_variant	3e-13	12.5229	Illumina [7158791] (imputed)	schizophrenia	http://purl.obolibrary.org/obo/MONDO_0005090	GCST003048	Genome-wide genotyping array
26198764	Goes FS	Am J Med Genet B Neuropsychiatr Genet	www.ncbi.nlm.nih.gov/pubmed/26198764	Genome-wide association study of schizophrenia in Ashkenazi Jews.	Schizophrenia	592 Ashkenazi Jewish ancestry cases, 505 Ashkenazi Jewish ancestry controls, 36,989 cases, 113,075 controls	NA	7p21.3	7	8921233	NXPH1 - GAPDHP68	rs13247936-G	rs13247936	13247936	intergenic_variant	1e-06	6	Illumina [7158791] (imputed)	schizophrenia	http://purl.obolibrary.org/obo/MONDO_0005090	GCST003048	Genome-wide genotyping array
26198764	Goes FS	Am J Med Genet B Neuropsychiatr Genet	www.ncbi.nlm.nih.gov/pubmed/26198764	Genome-wide association study of schizophrenia in Ashkenazi Jews.	Schizophrenia	592 Ashkenazi Jewish ancestry cases, 505 Ashkenazi Jewish ancestry controls, 36,989 cases, 113,075 controls	NA	8q22.3	8	102895776	MAILR	rs13276960-G	rs13276960	13276960	intron_variant	5e-06	5.30103	Illumina [7158791] (imputed)	schizophrenia	http://purl.obolibrary.org/obo/MONDO_0005090	GCST003048	Genome-wide genotyping array
26198764	Goes FS	Am J Med Genet B Neuropsychiatr Genet	www.ncbi.nlm.nih.gov/pubmed/26198764	Genome-wide association study of schizophrenia in Ashkenazi Jews.	Schizophrenia	592 Ashkenazi Jewish ancestry cases, 505 Ashkenazi Jewish ancestry controls, 36,989 cases, 113,075 controls	NA	13q13.2	13	34619885	LINC00457, LINC02343	rs1329313-T	rs1329313	1329313	intron_variant	3e-07	6.52288	Illumina [7158791] (imputed)	schizophrenia	http://purl.obolibrary.org/obo/MONDO_0005090	GCST003048	Genome-wide genotyping array
26198764	Goes FS	Am J Med Genet B Neuropsychiatr Genet	www.ncbi.nlm.nih.gov/pubmed/26198764	Genome-wide association study of schizophrenia in Ashkenazi Jews.	Schizophrenia	592 Ashkenazi Jewish ancestry cases, 505 Ashkenazi Jewish ancestry controls, 36,989 cases, 113,075 controls	NA	9p24.2	9	3911353	GLIS3	rs13301469-C	rs13301469	13301469	intron_variant	8e-07	6.09691	Illumina [7158791] (imputed)	schizophrenia	http://purl.obolibrary.org/obo/MONDO_0005090	GCST003048	Genome-wide genotyping array
26198764	Goes FS	Am J Med Genet B Neuropsychiatr Genet	www.ncbi.nlm.nih.gov/pubmed/26198764	Genome-wide association study of schizophrenia in Ashkenazi Jews.	Schizophrenia	592 Ashkenazi Jewish ancestry cases, 505 Ashkenazi Jewish ancestry controls, 36,989 cases, 113,075 controls	NA	22q13.2	22	40631815	MRTFA	rs133047-T	rs133047	133047	intron_variant	7e-10	9.1549	Illumina [7158791] (imputed)	schizophrenia	http://purl.obolibrary.org/obo/MONDO_0005090	GCST003048	Genome-wide genotyping array
26198764	Goes FS	Am J Med Genet B Neuropsychiatr Genet	www.ncbi.nlm.nih.gov/pubmed/26198764	Genome-wide association study of schizophrenia in Ashkenazi Jews.	Schizophrenia	592 Ashkenazi Jewish ancestry cases, 505 Ashkenazi Jewish ancestry controls, 36,989 cases, 113,075 controls	NA	13q21.1	13	56258138	SPATA2P1 - RN7SKP6	rs1335882-T	rs1335882	1335882	intergenic_variant	4e-06	5.39794	Illumina [7158791] (imputed)	schizophrenia	http://purl.obolibrary.org/obo/MONDO_0005090	GCST003048	Genome-wide genotyping array
26198764	Goes FS	Am J Med Genet B Neuropsychiatr Genet	www.ncbi.nlm.nih.gov/pubmed/26198764	Genome-wide association study of schizophrenia in Ashkenazi Jews.	Schizophrenia	592 Ashkenazi Jewish ancestry cases, 505 Ashkenazi Jewish ancestry controls, 36,989 cases, 113,075 controls	NA	5p11	5	46349602	HCN1 - EMB	rs13358908-C	rs13358908	13358908	intergenic_variant	5e-07	6.30103	Illumina [7158791] (imputed)	schizophrenia	http://purl.obolibrary.org/obo/MONDO_0005090	GCST003048	Genome-wide genotyping array
26198764	Goes FS	Am J Med Genet B Neuropsychiatr Genet	www.ncbi.nlm.nih.gov/pubmed/26198764	Genome-wide association study of schizophrenia in Ashkenazi Jews.	Schizophrenia	592 Ashkenazi Jewish ancestry cases, 505 Ashkenazi Jewish ancestry controls, 36,989 cases, 113,075 controls	NA	1q44	1	243527189	AKT3	rs13376709-C	rs13376709	13376709	intron_variant	6e-08	7.22185	Illumina [7158791] (imputed)	schizophrenia	http://purl.obolibrary.org/obo/MONDO_0005090	GCST003048	Genome-wide genotyping array
26198764	Goes FS	Am J Med Genet B Neuropsychiatr Genet	www.ncbi.nlm.nih.gov/pubmed/26198764	Genome-wide association study of schizophrenia in Ashkenazi Jews.	Schizophrenia	592 Ashkenazi Jewish ancestry cases, 505 Ashkenazi Jewish ancestry controls, 36,989 cases, 113,075 controls	NA	6q13	6	72445999	RIMS1 - KCNQ5-DT	rs1339227-C	rs1339227	1339227	intron_variant	2e-07	6.69897	Illumina [7158791] (imputed)	schizophrenia	http://purl.obolibrary.org/obo/MONDO_0005090	GCST003048	Genome-wide genotyping array
26198764	Goes FS	Am J Med Genet B Neuropsychiatr Genet	www.ncbi.nlm.nih.gov/pubmed/26198764	Genome-wide association study of schizophrenia in Ashkenazi Jews.	Schizophrenia	592 Ashkenazi Jewish ancestry cases, 505 Ashkenazi Jewish ancestry controls, 36,989 cases, 113,075 controls	NA	2q32.3	2	192861321	PCGEM1 - SLC44A3P1	rs13424309-T	rs13424309	13424309	intergenic_variant	6e-06	5.22185	Illumina [7158791] (imputed)	schizophrenia	http://purl.obolibrary.org/obo/MONDO_0005090	GCST003048	Genome-wide genotyping array
26198764	Goes FS	Am J Med Genet B Neuropsychiatr Genet	www.ncbi.nlm.nih.gov/pubmed/26198764	Genome-wide association study of schizophrenia in Ashkenazi Jews.	Schizophrenia	592 Ashkenazi Jewish ancestry cases, 505 Ashkenazi Jewish ancestry controls, 36,989 cases, 113,075 controls	NA	8q24.11	8	117587883	MED30 - EXT1	rs1351356-T	rs1351356	1351356	intergenic_variant	4e-06	5.39794	Illumina [7158791] (imputed)	schizophrenia	http://purl.obolibrary.org/obo/MONDO_0005090	GCST003048	Genome-wide genotyping array
26198764	Goes FS	Am J Med Genet B Neuropsychiatr Genet	www.ncbi.nlm.nih.gov/pubmed/26198764	Genome-wide association study of schizophrenia in Ashkenazi Jews.	Schizophrenia	592 Ashkenazi Jewish ancestry cases, 505 Ashkenazi Jewish ancestry controls, 36,989 cases, 113,075 controls	NA	3p14.2	3	60302116	FHIT	rs1353545-C	rs1353545	1353545	intron_variant	5e-08	7.30103	Illumina [7158791] (imputed)	schizophrenia	http://purl.obolibrary.org/obo/MONDO_0005090	GCST003048	Genome-wide genotyping array
26198764	Goes FS	Am J Med Genet B Neuropsychiatr Genet	www.ncbi.nlm.nih.gov/pubmed/26198764	Genome-wide association study of schizophrenia in Ashkenazi Jews.	Schizophrenia	592 Ashkenazi Jewish ancestry cases, 505 Ashkenazi Jewish ancestry controls, 36,989 cases, 113,075 controls	NA	9q33.1	9	119786808	BRINP1 - LINC01613	rs1360695-A	rs1360695	1360695	intron_variant	3e-07	6.52288	Illumina [7158791] (imputed)	schizophrenia	http://purl.obolibrary.org/obo/MONDO_0005090	GCST003048	Genome-wide genotyping array
26198764	Goes FS	Am J Med Genet B Neuropsychiatr Genet	www.ncbi.nlm.nih.gov/pubmed/26198764	Genome-wide association study of schizophrenia in Ashkenazi Jews.	Schizophrenia	592 Ashkenazi Jewish ancestry cases, 505 Ashkenazi Jewish ancestry controls, 36,989 cases, 113,075 controls	NA	2q33.1	2	200296048	MAIP1 - SPATS2L	rs1367858-T	rs1367858	1367858	intergenic_variant	3e-08	7.52288	Illumina [7158791] (imputed)	schizophrenia	http://purl.obolibrary.org/obo/MONDO_0005090	GCST003048	Genome-wide genotyping array
26198764	Goes FS	Am J Med Genet B Neuropsychiatr Genet	www.ncbi.nlm.nih.gov/pubmed/26198764	Genome-wide association study of schizophrenia in Ashkenazi Jews.	Schizophrenia	592 Ashkenazi Jewish ancestry cases, 505 Ashkenazi Jewish ancestry controls, 36,989 cases, 113,075 controls	NA	1p13.3	1	110814219	Y_RNA - NRBF2P3	rs1389724-T	rs1389724	1389724	intergenic_variant	4e-06	5.39794	Illumina [7158791] (imputed)	schizophrenia	http://purl.obolibrary.org/obo/MONDO_0005090	GCST003048	Genome-wide genotyping array
26198764	Goes FS	Am J Med Genet B Neuropsychiatr Genet	www.ncbi.nlm.nih.gov/pubmed/26198764	Genome-wide association study of schizophrenia in Ashkenazi Jews.	Schizophrenia	592 Ashkenazi Jewish ancestry cases, 505 Ashkenazi Jewish ancestry controls, 36,989 cases, 113,075 controls	NA	1p21.3	1	96655051	NDUFS5P2 - RPL7P9	rs139283246-G	rs139283246	61787892	intergenic_variant	9e-06	5.04576	Illumina [7158791] (imputed)	schizophrenia	http://purl.obolibrary.org/obo/MONDO_0005090	GCST003048	Genome-wide genotyping array
26198764	Goes FS	Am J Med Genet B Neuropsychiatr Genet	www.ncbi.nlm.nih.gov/pubmed/26198764	Genome-wide association study of schizophrenia in Ashkenazi Jews.	Schizophrenia	592 Ashkenazi Jewish ancestry cases, 505 Ashkenazi Jewish ancestry controls, 36,989 cases, 113,075 controls	NA	3q28	3	191623790	PYDC2-AS1 - Y_RNA	rs140130327-T	rs140130327	140130327	intergenic_variant	8e-07	6.09691	Illumina [7158791] (imputed)	schizophrenia	http://purl.obolibrary.org/obo/MONDO_0005090	GCST003048	Genome-wide genotyping array
26198764	Goes FS	Am J Med Genet B Neuropsychiatr Genet	www.ncbi.nlm.nih.gov/pubmed/26198764	Genome-wide association study of schizophrenia in Ashkenazi Jews.	Schizophrenia	592 Ashkenazi Jewish ancestry cases, 505 Ashkenazi Jewish ancestry controls, 36,989 cases, 113,075 controls	NA	1q21.2	1	150059494	RPL6P31 - VPS45	rs140505938-C	rs140505938	140505938	intron_variant	4e-10	9.39794	Illumina [7158791] (imputed)	schizophrenia	http://purl.obolibrary.org/obo/MONDO_0005090	GCST003048	Genome-wide genotyping array
26198764	Goes FS	Am J Med Genet B Neuropsychiatr Genet	www.ncbi.nlm.nih.gov/pubmed/26198764	Genome-wide association study of schizophrenia in Ashkenazi Jews.	Schizophrenia	592 Ashkenazi Jewish ancestry cases, 505 Ashkenazi Jewish ancestry controls, 36,989 cases, 113,075 controls	NA	2p23.3	2	25376303	ARNILA	rs141216273-A	rs141216273	141216273	intron_variant	5e-06	5.30103	Illumina [7158791] (imputed)	schizophrenia	http://purl.obolibrary.org/obo/MONDO_0005090	GCST003048	Genome-wide genotyping array
26198764	Goes FS	Am J Med Genet B Neuropsychiatr Genet	www.ncbi.nlm.nih.gov/pubmed/26198764	Genome-wide association study of schizophrenia in Ashkenazi Jews.	Schizophrenia	592 Ashkenazi Jewish ancestry cases, 505 Ashkenazi Jewish ancestry controls, 36,989 cases, 113,075 controls	NA	15q25.2	15	83591790	SH3GL3	rs141308780-G	rs141308780	141308780	intron_variant	3e-06	5.52288	Illumina [7158791] (imputed)	schizophrenia	http://purl.obolibrary.org/obo/MONDO_0005090	GCST003048	Genome-wide genotyping array
26198764	Goes FS	Am J Med Genet B Neuropsychiatr Genet	www.ncbi.nlm.nih.gov/pubmed/26198764	Genome-wide association study of schizophrenia in Ashkenazi Jews.	Schizophrenia	592 Ashkenazi Jewish ancestry cases, 505 Ashkenazi Jewish ancestry controls, 36,989 cases, 113,075 controls	NA	5q12.1	5	61495766	ZSWIM6	rs142089946-G	rs142089946	142089946	intron_variant	5e-07	6.30103	Illumina [7158791] (imputed)	schizophrenia	http://purl.obolibrary.org/obo/MONDO_0005090	GCST003048	Genome-wide genotyping array
26198764	Goes FS	Am J Med Genet B Neuropsychiatr Genet	www.ncbi.nlm.nih.gov/pubmed/26198764	Genome-wide association study of schizophrenia in Ashkenazi Jews.	Schizophrenia	592 Ashkenazi Jewish ancestry cases, 505 Ashkenazi Jewish ancestry controls, 36,989 cases, 113,075 controls	NA	15q21.1	15	48862521	SHC4	rs142453246-T	rs142453246	142453246	intron_variant	9e-06	5.04576	Illumina [7158791] (imputed)	schizophrenia	http://purl.obolibrary.org/obo/MONDO_0005090	GCST003048	Genome-wide genotyping array
26531332	Kim LH	Am J Med Genet B Neuropsychiatr Genet	www.ncbi.nlm.nih.gov/pubmed/26531332	Genome-wide association study with the risk of schizophrenia in a Korean population.	Schizophrenia	350 Korean ancestry cases, 700 Korean ancestry controls	310 Korean ancestry cases, 604 Korean ancestry controls	1p35.3	1	29195193	MECR	rs12738007-?	rs12738007	12738007	intron_variant	2e-06	5.69897	Illumina [620001]	schizophrenia	http://purl.obolibrary.org/obo/MONDO_0005090	GCST003190	Genome-wide genotyping array
19571811	Purcell SM	Nature	www.ncbi.nlm.nih.gov/pubmed/19571811	Common polygenic variation contributes to risk of schizophrenia and bipolar disorder.	Schizophrenia	3,322 European ancestry cases, 3,587 European ancestry controls	4,692 European ancestry cases, 15,493 European ancestry controls	18q21.2	18	55391007	TCF4	rs17594526-T	rs17594526	17594526	intron_variant	1e-07	7	Affymetrix [739995]	schizophrenia	http://purl.obolibrary.org/obo/MONDO_0005090	GCST000434	Genome-wide genotyping array
19571811	Purcell SM	Nature	www.ncbi.nlm.nih.gov/pubmed/19571811	Common polygenic variation contributes to risk of schizophrenia and bipolar disorder.	Schizophrenia	3,322 European ancestry cases, 3,587 European ancestry controls	4,692 European ancestry cases, 15,493 European ancestry controls	6p22.1	6	27176104	MIR3143 - RPL10P2	rs13194053-T	rs13194053	13194053	regulatory_region_variant	1e-08	8	Affymetrix [739995]	schizophrenia	http://purl.obolibrary.org/obo/MONDO_0005090	GCST000434	Genome-wide genotyping array
19571811	Purcell SM	Nature	www.ncbi.nlm.nih.gov/pubmed/19571811	Common polygenic variation contributes to risk of schizophrenia and bipolar disorder.	Schizophrenia	3,322 European ancestry cases, 3,587 European ancestry controls	4,692 European ancestry cases, 15,493 European ancestry controls	1p21.3	1	96698787	RN7SKP270 - PTBP2	rs7544736-G	rs7544736	7544736	intergenic_variant	6e-07	6.22185	Affymetrix [739995]	schizophrenia	http://purl.obolibrary.org/obo/MONDO_0005090	GCST000434	Genome-wide genotyping array
19571811	Purcell SM	Nature	www.ncbi.nlm.nih.gov/pubmed/19571811	Common polygenic variation contributes to risk of schizophrenia and bipolar disorder.	Schizophrenia	3,322 European ancestry cases, 3,587 European ancestry controls	4,692 European ancestry cases, 15,493 European ancestry controls	3q26.33	3	180832914	FLYWCH1P1 - FXR1	rs6782299-T	rs6782299	6782299	intron_variant	1e-07	7	Affymetrix [739995]	schizophrenia	http://purl.obolibrary.org/obo/MONDO_0005090	GCST000434	Genome-wide genotyping array
18332876	Kirov G	Mol Psychiatry	www.ncbi.nlm.nih.gov/pubmed/18332876	A genome-wide association study in 574 schizophrenia trios using DNA pooling.	Schizophrenia	574 European ancestry trios, 605 European ancestry controls	NA	12q24.23	12	119380704	CCDC60	rs11064768-A	rs11064768	11064768	intron_variant	1e-06	6	Illumina [~ 550000]	schizophrenia	http://purl.obolibrary.org/obo/MONDO_0005090	GCST000163	Genome-wide genotyping array
31735061	Liu X	Aust N Z J Psychiatry	www.ncbi.nlm.nih.gov/pubmed/31735061	Wnt receptor gene FZD1 was associated with schizophrenia in genome-wide SNP analysis of the Australian Schizophrenia Research Bank cohort.	Schizophrenia	429 European ancestry cases, 255 European ancestry controls	NR	7q21.13	7	91275726	FZD1 - LINC02932	rs10252923-A	rs10252923	10252923	intergenic_variant	2e-06	5.69897	Illumina [6473404] (imputed)	schizophrenia	http://purl.obolibrary.org/obo/MONDO_0005090	GCST009603	Genome-wide genotyping array
23142968	Betcheva ET	Psychiatr Genet	www.ncbi.nlm.nih.gov/pubmed/23142968	Whole-genome-wide association study in the Bulgarian population reveals HHAT as schizophrenia susceptibility gene.	Schizophrenia	188 European ancestry cases, 376 European ancestry controls	99 European ancestry cases, 328 European ancestry controls	1q32.2	1	210362681	HHAT	rs7527939-C	rs7527939	7527939	intron_variant	6e-09	8.22185	Illumina [495089]	schizophrenia	http://purl.obolibrary.org/obo/MONDO_0005090	GCST001733	Genome-wide genotyping array
21679298	Ma X	Genes Brain Behav	www.ncbi.nlm.nih.gov/pubmed/21679298	A genome-wide association study for quantitative traits in schizophrenia in China.	Schizophrenia	98 Chinese ancestry cases, 60 Chinese ancestry controls	NA	8p23.1	8	10165428	MSRA	rs7017212-?	rs7017212	7017212	intron_variant	4e-06	5.39794	Illumina [464301]	schizophrenia	http://purl.obolibrary.org/obo/MONDO_0005090	GCST001110	Genome-wide genotyping array
21682944	Alkelai A	Int J Neuropsychopharmacol	www.ncbi.nlm.nih.gov/pubmed/21682944	DOCK4 and CEACAM21 as novel schizophrenia candidate genes in the Jewish population.	Schizophrenia	155 Jewish-Israeli ancestry cases and 176 Jewish-Israeli ancestry controls from 107 families	99 Arab-Israeli ancestry cases and 99 Arab-Israeli ancestry controls from 57 families	10p11.22	10	33799125	LINC00838 - RPL23P11	rs1412115-?	rs1412115	1412115	intergenic_variant	6e-06	5.22185	Illumina [311517]	schizophrenia	http://purl.obolibrary.org/obo/MONDO_0005090	GCST001119	Genome-wide genotyping array
21682944	Alkelai A	Int J Neuropsychopharmacol	www.ncbi.nlm.nih.gov/pubmed/21682944	DOCK4 and CEACAM21 as novel schizophrenia candidate genes in the Jewish population.	Schizophrenia	155 Jewish-Israeli ancestry cases and 176 Jewish-Israeli ancestry controls from 107 families	99 Arab-Israeli ancestry cases and 99 Arab-Israeli ancestry controls from 57 families	19q13.2	19	41559909	CEACAM21	rs4803480-A	rs4803480	4803480	intron_variant	1e-07	7	Illumina [311517]	schizophrenia	http://purl.obolibrary.org/obo/MONDO_0005090	GCST001119	Genome-wide genotyping array
18347602	Sullivan PF	Mol Psychiatry	www.ncbi.nlm.nih.gov/pubmed/18347602	Genomewide association for schizophrenia in the CATIE study: results of stage 1.	Schizophrenia	417 European ancestry cases, 411 European ancestry controls, 217 African American cases, 219 African American controls, 104 American Indian, Asian, Pacific Islander or Hispanic/Latino ancestry cases, 103 American Indian, Asian, Pacific Islander or Hispanic/Latino ancestry controls	NA	Xq28	X	148299501	HAX1P1 - RPL7L1P11	rs2159767-?	rs2159767	2159767	intergenic_variant	7e-06	5.1549	Affymetrix [492900]	schizophrenia	http://purl.obolibrary.org/obo/MONDO_0005090	GCST000164	Genome-wide genotyping array
18347602	Sullivan PF	Mol Psychiatry	www.ncbi.nlm.nih.gov/pubmed/18347602	Genomewide association for schizophrenia in the CATIE study: results of stage 1.	Schizophrenia	417 European ancestry cases, 411 European ancestry controls, 217 African American cases, 219 African American controls, 104 American Indian, Asian, Pacific Islander or Hispanic/Latino ancestry cases, 103 American Indian, Asian, Pacific Islander or Hispanic/Latino ancestry controls	NA	13q12.2	13	27503007	RNU6-63P - LNX2	rs9512730-?	rs9512730	9512730	intergenic_variant	5e-06	5.30103	Affymetrix [492900]	schizophrenia	http://purl.obolibrary.org/obo/MONDO_0005090	GCST000164	Genome-wide genotyping array
18347602	Sullivan PF	Mol Psychiatry	www.ncbi.nlm.nih.gov/pubmed/18347602	Genomewide association for schizophrenia in the CATIE study: results of stage 1.	Schizophrenia	417 European ancestry cases, 411 European ancestry controls, 217 African American cases, 219 African American controls, 104 American Indian, Asian, Pacific Islander or Hispanic/Latino ancestry cases, 103 American Indian, Asian, Pacific Islander or Hispanic/Latino ancestry controls	NA	16p12.3	16	20663170	ACSM3, ACSM1	rs151222-?	rs151222	151222	intron_variant	6e-06	5.22185	Affymetrix [492900]	schizophrenia	http://purl.obolibrary.org/obo/MONDO_0005090	GCST000164	Genome-wide genotyping array
18347602	Sullivan PF	Mol Psychiatry	www.ncbi.nlm.nih.gov/pubmed/18347602	Genomewide association for schizophrenia in the CATIE study: results of stage 1.	Schizophrenia	417 European ancestry cases, 411 European ancestry controls, 217 African American cases, 219 African American controls, 104 American Indian, Asian, Pacific Islander or Hispanic/Latino ancestry cases, 103 American Indian, Asian, Pacific Islander or Hispanic/Latino ancestry controls	NA	15q25.3	15	86441009	AGBL1	rs16977195-?	rs16977195	16977195	intron_variant	2e-06	5.69897	Affymetrix [492900]	schizophrenia	http://purl.obolibrary.org/obo/MONDO_0005090	GCST000164	Genome-wide genotyping array
18347602	Sullivan PF	Mol Psychiatry	www.ncbi.nlm.nih.gov/pubmed/18347602	Genomewide association for schizophrenia in the CATIE study: results of stage 1.	Schizophrenia	417 European ancestry cases, 411 European ancestry controls, 217 African American cases, 219 African American controls, 104 American Indian, Asian, Pacific Islander or Hispanic/Latino ancestry cases, 103 American Indian, Asian, Pacific Islander or Hispanic/Latino ancestry controls	NA	1p36.22	1	11728507	DRAXIN - AGTRAP	rs4846033-?	rs4846033	4846033	intron_variant	4e-06	5.39794	Affymetrix [492900]	schizophrenia	http://purl.obolibrary.org/obo/MONDO_0005090	GCST000164	Genome-wide genotyping array
18347602	Sullivan PF	Mol Psychiatry	www.ncbi.nlm.nih.gov/pubmed/18347602	Genomewide association for schizophrenia in the CATIE study: results of stage 1.	Schizophrenia	417 European ancestry cases, 411 European ancestry controls, 217 African American cases, 219 African American controls, 104 American Indian, Asian, Pacific Islander or Hispanic/Latino ancestry cases, 103 American Indian, Asian, Pacific Islander or Hispanic/Latino ancestry controls	NA	1q31.1	1	186663185	PDC-AS1 - PTGS2	rs10911902-?	rs10911902	10911902	intergenic_variant	2e-06	5.69897	Affymetrix [492900]	schizophrenia	http://purl.obolibrary.org/obo/MONDO_0005090	GCST000164	Genome-wide genotyping array
34380480	Liu J	BMC Med	www.ncbi.nlm.nih.gov/pubmed/34380480	Genome-wide association study followed by trans-ancestry meta-analysis identify 17 new risk loci for schizophrenia.	Schizophrenia	3,493 Han Chinese ancestry cases, 4,709 Han Chinese ancestry controls	NA	16p13.12	16	12967754	SHISA9	rs7192086-T	rs7192086	7192086	intron_variant	5e-08	7.30103	Illumina [3937527] (imputed)	schizophrenia	http://purl.obolibrary.org/obo/MONDO_0005090	GCST90053834	Genome-wide genotyping array
34380480	Liu J	BMC Med	www.ncbi.nlm.nih.gov/pubmed/34380480	Genome-wide association study followed by trans-ancestry meta-analysis identify 17 new risk loci for schizophrenia.	Schizophrenia	3,493 Han Chinese ancestry cases, 4,709 Han Chinese ancestry controls	NA	22q12.2	22	30596938	PES1	rs57016637-G	rs57016637	57016637	intergenic_variant	2e-11	10.699	Illumina [3937527] (imputed)	schizophrenia	http://purl.obolibrary.org/obo/MONDO_0005090	GCST90053834	Genome-wide genotyping array
34380480	Liu J	BMC Med	www.ncbi.nlm.nih.gov/pubmed/34380480	Genome-wide association study followed by trans-ancestry meta-analysis identify 17 new risk loci for schizophrenia.	Schizophrenia	3,493 Han Chinese ancestry cases, 4,709 Han Chinese ancestry controls	NA	6q24.2	6	144538373	UTRN	rs9386072-A	rs9386072	9386072	intron_variant	6e-06	5.22185	Illumina [3937527] (imputed)	schizophrenia	http://purl.obolibrary.org/obo/MONDO_0005090	GCST90053834	Genome-wide genotyping array
34380480	Liu J	BMC Med	www.ncbi.nlm.nih.gov/pubmed/34380480	Genome-wide association study followed by trans-ancestry meta-analysis identify 17 new risk loci for schizophrenia.	Schizophrenia	26,271 East Asian ancestry cases, 40,071 East Asian ancestry controls	NA	2q37.2	2	235884194	AGAP1	rs10178509-T	rs10178509	10178509	intron_variant	3e-06	5.52288	Illumina [NR] (imputed)	schizophrenia	http://purl.obolibrary.org/obo/MONDO_0005090	GCST90053835	Genome-wide genotyping array
34380480	Liu J	BMC Med	www.ncbi.nlm.nih.gov/pubmed/34380480	Genome-wide association study followed by trans-ancestry meta-analysis identify 17 new risk loci for schizophrenia.	Schizophrenia	26,271 East Asian ancestry cases, 40,071 East Asian ancestry controls	NA	4p14	4	37819057	Y_RNA - RPL21P45	rs2911914-T	rs2911914	2911914	intron_variant	7e-07	6.1549	Illumina [NR] (imputed)	schizophrenia	http://purl.obolibrary.org/obo/MONDO_0005090	GCST90053835	Genome-wide genotyping array
34380480	Liu J	BMC Med	www.ncbi.nlm.nih.gov/pubmed/34380480	Genome-wide association study followed by trans-ancestry meta-analysis identify 17 new risk loci for schizophrenia.	Schizophrenia	26,271 East Asian ancestry cases, 40,071 East Asian ancestry controls	NA	4q21.21	4	79282271	NAA11, LINC01088	rs6848123-A	rs6848123	6848123	intron_variant	6e-06	5.22185	Illumina [NR] (imputed)	schizophrenia	http://purl.obolibrary.org/obo/MONDO_0005090	GCST90053835	Genome-wide genotyping array
34380480	Liu J	BMC Med	www.ncbi.nlm.nih.gov/pubmed/34380480	Genome-wide association study followed by trans-ancestry meta-analysis identify 17 new risk loci for schizophrenia.	Schizophrenia	26,271 East Asian ancestry cases, 40,071 East Asian ancestry controls	NA	6q24.2	6	144538373	UTRN	rs9386072-A	rs9386072	9386072	intron_variant	5e-08	7.30103	Illumina [NR] (imputed)	schizophrenia	http://purl.obolibrary.org/obo/MONDO_0005090	GCST90053835	Genome-wide genotyping array
34380480	Liu J	BMC Med	www.ncbi.nlm.nih.gov/pubmed/34380480	Genome-wide association study followed by trans-ancestry meta-analysis identify 17 new risk loci for schizophrenia.	Schizophrenia	26,271 East Asian ancestry cases, 40,071 East Asian ancestry controls	NA	9p23	9	10238178	PTPRD	rs59761926-T	rs59761926	59761926	intron_variant	2e-07	6.69897	Illumina [NR] (imputed)	schizophrenia	http://purl.obolibrary.org/obo/MONDO_0005090	GCST90053835	Genome-wide genotyping array
34380480	Liu J	BMC Med	www.ncbi.nlm.nih.gov/pubmed/34380480	Genome-wide association study followed by trans-ancestry meta-analysis identify 17 new risk loci for schizophrenia.	Schizophrenia	26,271 East Asian ancestry cases, 40,071 East Asian ancestry controls, 33,640 European ancestry cases, 43,456 European ancestry controls	NA	16p13.12	16	12967754	SHISA9	rs7192086-T	rs7192086	7192086	intron_variant	1e-05	5	Illumina [NR] (imputed)	schizophrenia	http://purl.obolibrary.org/obo/MONDO_0005090	GCST90053836	Genome-wide genotyping array
34380480	Liu J	BMC Med	www.ncbi.nlm.nih.gov/pubmed/34380480	Genome-wide association study followed by trans-ancestry meta-analysis identify 17 new risk loci for schizophrenia.	Schizophrenia	26,271 East Asian ancestry cases, 40,071 East Asian ancestry controls, 33,640 European ancestry cases, 43,456 European ancestry controls	NA	2p12	2	76070217	GCFC2 - SUCLA2P2	rs115487049-A	rs115487049	115487049	intron_variant	5e-08	7.30103	Illumina [NR] (imputed)	schizophrenia	http://purl.obolibrary.org/obo/MONDO_0005090	GCST90053836	Genome-wide genotyping array
34380480	Liu J	BMC Med	www.ncbi.nlm.nih.gov/pubmed/34380480	Genome-wide association study followed by trans-ancestry meta-analysis identify 17 new risk loci for schizophrenia.	Schizophrenia	26,271 East Asian ancestry cases, 40,071 East Asian ancestry controls, 33,640 European ancestry cases, 43,456 European ancestry controls	NA	2q37.2	2	235884194	AGAP1	rs10178509-T	rs10178509	10178509	intron_variant	1e-08	8	Illumina [NR] (imputed)	schizophrenia	http://purl.obolibrary.org/obo/MONDO_0005090	GCST90053836	Genome-wide genotyping array
34380480	Liu J	BMC Med	www.ncbi.nlm.nih.gov/pubmed/34380480	Genome-wide association study followed by trans-ancestry meta-analysis identify 17 new risk loci for schizophrenia.	Schizophrenia	26,271 East Asian ancestry cases, 40,071 East Asian ancestry controls, 33,640 European ancestry cases, 43,456 European ancestry controls	NA	3q28	3	188469462	LPP	rs1426271-A	rs1426271	1426271	intron_variant	3e-08	7.52288	Illumina [NR] (imputed)	schizophrenia	http://purl.obolibrary.org/obo/MONDO_0005090	GCST90053836	Genome-wide genotyping array
34380480	Liu J	BMC Med	www.ncbi.nlm.nih.gov/pubmed/34380480	Genome-wide association study followed by trans-ancestry meta-analysis identify 17 new risk loci for schizophrenia.	Schizophrenia	26,271 East Asian ancestry cases, 40,071 East Asian ancestry controls, 33,640 European ancestry cases, 43,456 European ancestry controls	NA	4p14	4	37819057	Y_RNA - RPL21P45	rs2911914-T	rs2911914	2911914	intron_variant	2e-08	7.69897	Illumina [NR] (imputed)	schizophrenia	http://purl.obolibrary.org/obo/MONDO_0005090	GCST90053836	Genome-wide genotyping array
34380480	Liu J	BMC Med	www.ncbi.nlm.nih.gov/pubmed/34380480	Genome-wide association study followed by trans-ancestry meta-analysis identify 17 new risk loci for schizophrenia.	Schizophrenia	26,271 East Asian ancestry cases, 40,071 East Asian ancestry controls, 33,640 European ancestry cases, 43,456 European ancestry controls	NA	4q21.21	4	79282271	NAA11, LINC01088	rs6848123-A	rs6848123	6848123	intron_variant	1e-08	8	Illumina [NR] (imputed)	schizophrenia	http://purl.obolibrary.org/obo/MONDO_0005090	GCST90053836	Genome-wide genotyping array
34380480	Liu J	BMC Med	www.ncbi.nlm.nih.gov/pubmed/34380480	Genome-wide association study followed by trans-ancestry meta-analysis identify 17 new risk loci for schizophrenia.	Schizophrenia	26,271 East Asian ancestry cases, 40,071 East Asian ancestry controls, 33,640 European ancestry cases, 43,456 European ancestry controls	NA	5q32	5	146866199	PPP2R2B	rs319227-A	rs319227	319227	intron_variant	6e-09	8.22185	Illumina [NR] (imputed)	schizophrenia	http://purl.obolibrary.org/obo/MONDO_0005090	GCST90053836	Genome-wide genotyping array
34380480	Liu J	BMC Med	www.ncbi.nlm.nih.gov/pubmed/34380480	Genome-wide association study followed by trans-ancestry meta-analysis identify 17 new risk loci for schizophrenia.	Schizophrenia	26,271 East Asian ancestry cases, 40,071 East Asian ancestry controls, 33,640 European ancestry cases, 43,456 European ancestry controls	NA	6q23.1	6	130277478	SAMD3	rs12202107-T	rs12202107	12202107	intergenic_variant	3e-08	7.52288	Illumina [NR] (imputed)	schizophrenia	http://purl.obolibrary.org/obo/MONDO_0005090	GCST90053836	Genome-wide genotyping array
34380480	Liu J	BMC Med	www.ncbi.nlm.nih.gov/pubmed/34380480	Genome-wide association study followed by trans-ancestry meta-analysis identify 17 new risk loci for schizophrenia.	Schizophrenia	26,271 East Asian ancestry cases, 40,071 East Asian ancestry controls, 33,640 European ancestry cases, 43,456 European ancestry controls	NA	6q24.2	6	144538373	UTRN	rs9386072-A	rs9386072	9386072	intron_variant	1e-08	8	Illumina [NR] (imputed)	schizophrenia	http://purl.obolibrary.org/obo/MONDO_0005090	GCST90053836	Genome-wide genotyping array
34380480	Liu J	BMC Med	www.ncbi.nlm.nih.gov/pubmed/34380480	Genome-wide association study followed by trans-ancestry meta-analysis identify 17 new risk loci for schizophrenia.	Schizophrenia	26,271 East Asian ancestry cases, 40,071 East Asian ancestry controls, 33,640 European ancestry cases, 43,456 European ancestry controls	NA	7p15.3	7	23871880	STK31 - RNA5SP228	rs2106747-A	rs2106747	2106747	intergenic_variant	3e-08	7.52288	Illumina [NR] (imputed)	schizophrenia	http://purl.obolibrary.org/obo/MONDO_0005090	GCST90053836	Genome-wide genotyping array
34380480	Liu J	BMC Med	www.ncbi.nlm.nih.gov/pubmed/34380480	Genome-wide association study followed by trans-ancestry meta-analysis identify 17 new risk loci for schizophrenia.	Schizophrenia	26,271 East Asian ancestry cases, 40,071 East Asian ancestry controls, 33,640 European ancestry cases, 43,456 European ancestry controls	NA	7q22.1	7	100715476	POP7 - EPO	rs492430-T	rs492430	492430	intergenic_variant	2e-08	7.69897	Illumina [NR] (imputed)	schizophrenia	http://purl.obolibrary.org/obo/MONDO_0005090	GCST90053836	Genome-wide genotyping array
34380480	Liu J	BMC Med	www.ncbi.nlm.nih.gov/pubmed/34380480	Genome-wide association study followed by trans-ancestry meta-analysis identify 17 new risk loci for schizophrenia.	Schizophrenia	26,271 East Asian ancestry cases, 40,071 East Asian ancestry controls, 33,640 European ancestry cases, 43,456 European ancestry controls	NA	9p23	9	10238178	PTPRD	rs59761926-T	rs59761926	59761926	intron_variant	3e-09	8.52288	Illumina [NR] (imputed)	schizophrenia	http://purl.obolibrary.org/obo/MONDO_0005090	GCST90053836	Genome-wide genotyping array
34380480	Liu J	BMC Med	www.ncbi.nlm.nih.gov/pubmed/34380480	Genome-wide association study followed by trans-ancestry meta-analysis identify 17 new risk loci for schizophrenia.	Schizophrenia	26,271 East Asian ancestry cases, 40,071 East Asian ancestry controls, 33,640 European ancestry cases, 43,456 European ancestry controls	NA	12q13.12	12	50187864	LIMA1	rs7301566-T	rs7301566	7301566	non_coding_transcript_exon_variant	3e-08	7.52288	Illumina [NR] (imputed)	schizophrenia	http://purl.obolibrary.org/obo/MONDO_0005090	GCST90053836	Genome-wide genotyping array
34380480	Liu J	BMC Med	www.ncbi.nlm.nih.gov/pubmed/34380480	Genome-wide association study followed by trans-ancestry meta-analysis identify 17 new risk loci for schizophrenia.	Schizophrenia	26,271 East Asian ancestry cases, 40,071 East Asian ancestry controls, 33,640 European ancestry cases, 43,456 European ancestry controls	NA	13q13.3	13	38240802	LINC00571	rs6563592-T	rs6563592	6563592	intron_variant	2e-08	7.69897	Illumina [NR] (imputed)	schizophrenia	http://purl.obolibrary.org/obo/MONDO_0005090	GCST90053836	Genome-wide genotyping array
34380480	Liu J	BMC Med	www.ncbi.nlm.nih.gov/pubmed/34380480	Genome-wide association study followed by trans-ancestry meta-analysis identify 17 new risk loci for schizophrenia.	Schizophrenia	26,271 East Asian ancestry cases, 40,071 East Asian ancestry controls, 33,640 European ancestry cases, 43,456 European ancestry controls	NA	14q31.1	14	81209076	GTF2A1	rs2099108-C	rs2099108	2099108	intron_variant	3e-08	7.52288	Illumina [NR] (imputed)	schizophrenia	http://purl.obolibrary.org/obo/MONDO_0005090	GCST90053836	Genome-wide genotyping array
34380480	Liu J	BMC Med	www.ncbi.nlm.nih.gov/pubmed/34380480	Genome-wide association study followed by trans-ancestry meta-analysis identify 17 new risk loci for schizophrenia.	Schizophrenia	26,271 East Asian ancestry cases, 40,071 East Asian ancestry controls, 33,640 European ancestry cases, 43,456 European ancestry controls	NA	20q13.32	20	59677352	PHACTR3	rs6100546-T	rs6100546	6100546	intron_variant	3e-08	7.52288	Illumina [NR] (imputed)	schizophrenia	http://purl.obolibrary.org/obo/MONDO_0005090	GCST90053836	Genome-wide genotyping array
24043878	Wong EH	Schizophr Bull	www.ncbi.nlm.nih.gov/pubmed/24043878	Common variants on Xq28 conferring risk of schizophrenia in Han Chinese.	Schizophrenia	481 Han Chinese ancestry cases, 2,025 Han Chinese ancestry controls	1,088 Han Chinese ancestry cases, 1,063 Han Chinese ancestry controls	Xq28	X	153942092	RENBP	rs2269372-A	rs2269372	2269372	intron_variant	4e-08	7.39794	Illumina [2383054] (imputed)	schizophrenia	http://purl.obolibrary.org/obo/MONDO_0005090	GCST002190	Genome-wide genotyping array
39753749	Dang X	Nat Hum Behav	www.ncbi.nlm.nih.gov/pubmed/39753749	Gene-level analysis reveals the genetic aetiology and therapeutic targets of schizophrenia.	Schizophrenia	29,519 East Asian ancestry cases, 44,392 East Asian ancestry controls	NA	1p34.2	1	43621160	PTPRF	rs1143702-?	rs1143702	1143702	stop_gained	3e-11	10.5229	Illumina [NR] (imputed)	schizophrenia	http://purl.obolibrary.org/obo/MONDO_0005090	GCST90503211	Genome-wide genotyping array
39753749	Dang X	Nat Hum Behav	www.ncbi.nlm.nih.gov/pubmed/39753749	Gene-level analysis reveals the genetic aetiology and therapeutic targets of schizophrenia.	Schizophrenia	29,519 East Asian ancestry cases, 44,392 East Asian ancestry controls	NA	2p16.1	2	57935056	VRK2	rs2678888-?	rs2678888	2678888	intron_variant	1e-15	15	Illumina [NR] (imputed)	schizophrenia	http://purl.obolibrary.org/obo/MONDO_0005090	GCST90503211	Genome-wide genotyping array
39753749	Dang X	Nat Hum Behav	www.ncbi.nlm.nih.gov/pubmed/39753749	Gene-level analysis reveals the genetic aetiology and therapeutic targets of schizophrenia.	Schizophrenia	29,519 East Asian ancestry cases, 44,392 East Asian ancestry controls	NA	2q12.1	2	104365851	LINC01965 - AHCYP3	rs60641243-?	rs60641243	60641243	intron_variant	3e-08	7.52288	Illumina [NR] (imputed)	schizophrenia	http://purl.obolibrary.org/obo/MONDO_0005090	GCST90503211	Genome-wide genotyping array
39753749	Dang X	Nat Hum Behav	www.ncbi.nlm.nih.gov/pubmed/39753749	Gene-level analysis reveals the genetic aetiology and therapeutic targets of schizophrenia.	Schizophrenia	29,519 East Asian ancestry cases, 44,392 East Asian ancestry controls	NA	2q33.1	2	200311348	SPATS2L	rs17592552-?	rs17592552	17592552	intron_variant	2e-15	14.699	Illumina [NR] (imputed)	schizophrenia	http://purl.obolibrary.org/obo/MONDO_0005090	GCST90503211	Genome-wide genotyping array
39753749	Dang X	Nat Hum Behav	www.ncbi.nlm.nih.gov/pubmed/39753749	Gene-level analysis reveals the genetic aetiology and therapeutic targets of schizophrenia.	Schizophrenia	29,519 East Asian ancestry cases, 44,392 East Asian ancestry controls	NA	3p21.31	3	50336862	RASSF1	rs2073499-?	rs2073499	2073499	intron_variant	3e-11	10.5229	Illumina [NR] (imputed)	schizophrenia	http://purl.obolibrary.org/obo/MONDO_0005090	GCST90503211	Genome-wide genotyping array
39753749	Dang X	Nat Hum Behav	www.ncbi.nlm.nih.gov/pubmed/39753749	Gene-level analysis reveals the genetic aetiology and therapeutic targets of schizophrenia.	Schizophrenia	29,519 East Asian ancestry cases, 44,392 East Asian ancestry controls	NA	3q22.3	3	136569563	STAG1	rs7432375-?	rs7432375	7432375	intron_variant	1e-11	11	Illumina [NR] (imputed)	schizophrenia	http://purl.obolibrary.org/obo/MONDO_0005090	GCST90503211	Genome-wide genotyping array
39753749	Dang X	Nat Hum Behav	www.ncbi.nlm.nih.gov/pubmed/39753749	Gene-level analysis reveals the genetic aetiology and therapeutic targets of schizophrenia.	Schizophrenia	29,519 East Asian ancestry cases, 44,392 East Asian ancestry controls	NA	3q26.1	3	162113887	OTOL1 - TOMM22P6	rs4856763-?	rs4856763	4856763	intron_variant	9e-12	11.0458	Illumina [NR] (imputed)	schizophrenia	http://purl.obolibrary.org/obo/MONDO_0005090	GCST90503211	Genome-wide genotyping array
39753749	Dang X	Nat Hum Behav	www.ncbi.nlm.nih.gov/pubmed/39753749	Gene-level analysis reveals the genetic aetiology and therapeutic targets of schizophrenia.	Schizophrenia	29,519 East Asian ancestry cases, 44,392 East Asian ancestry controls	NA	3q26.33	3	181034350	SOX2-OT	rs13096176-?	rs13096176	13096176	intron_variant	1e-08	8	Illumina [NR] (imputed)	schizophrenia	http://purl.obolibrary.org/obo/MONDO_0005090	GCST90503211	Genome-wide genotyping array
39753749	Dang X	Nat Hum Behav	www.ncbi.nlm.nih.gov/pubmed/39753749	Gene-level analysis reveals the genetic aetiology and therapeutic targets of schizophrenia.	Schizophrenia	29,519 East Asian ancestry cases, 44,392 East Asian ancestry controls	NA	4q34.2	4	175807463	GPM6A-DT, GPM6A	rs13142920-?	rs13142920	13142920	intron_variant	5e-09	8.30103	Illumina [NR] (imputed)	schizophrenia	http://purl.obolibrary.org/obo/MONDO_0005090	GCST90503211	Genome-wide genotyping array
39753749	Dang X	Nat Hum Behav	www.ncbi.nlm.nih.gov/pubmed/39753749	Gene-level analysis reveals the genetic aetiology and therapeutic targets of schizophrenia.	Schizophrenia	29,519 East Asian ancestry cases, 44,392 East Asian ancestry controls	NA	5q31.3	5	141474289	PCDHGA7, PCDHGA9, PCDHGA4, PCDHGA2, PCDHGA1, PCDHGB6, PCDHGB2, PCDHGB7, PCDHGA6, PCDHGB4, PCDHGA8, PCDHGA10, PCDHGA11, PCDHGB3, PCDHGB5, PCDHGB1, PCDHGA12, PCDHGA5, PCDHGA3	rs11956411-?	rs11956411	11956411	intron_variant	2e-08	7.69897	Illumina [NR] (imputed)	schizophrenia	http://purl.obolibrary.org/obo/MONDO_0005090	GCST90503211	Genome-wide genotyping array
39753749	Dang X	Nat Hum Behav	www.ncbi.nlm.nih.gov/pubmed/39753749	Gene-level analysis reveals the genetic aetiology and therapeutic targets of schizophrenia.	Schizophrenia	29,519 East Asian ancestry cases, 44,392 East Asian ancestry controls	NA	6p21.32	6	33427422	SYNGAP1	rs9461856-?	rs9461856	9461856	intron_variant	3e-08	7.52288	Illumina [NR] (imputed)	schizophrenia	http://purl.obolibrary.org/obo/MONDO_0005090	GCST90503211	Genome-wide genotyping array
39753749	Dang X	Nat Hum Behav	www.ncbi.nlm.nih.gov/pubmed/39753749	Gene-level analysis reveals the genetic aetiology and therapeutic targets of schizophrenia.	Schizophrenia	29,519 East Asian ancestry cases, 44,392 East Asian ancestry controls	NA	6q24.2	6	144606280	UTRN	rs9403567-?	rs9403567	9403567	intron_variant	1e-09	9	Illumina [NR] (imputed)	schizophrenia	http://purl.obolibrary.org/obo/MONDO_0005090	GCST90503211	Genome-wide genotyping array
39753749	Dang X	Nat Hum Behav	www.ncbi.nlm.nih.gov/pubmed/39753749	Gene-level analysis reveals the genetic aetiology and therapeutic targets of schizophrenia.	Schizophrenia	29,519 East Asian ancestry cases, 44,392 East Asian ancestry controls	NA	7p22.3	7	2126684	MAD1L1	rs3778983-?	rs3778983	3778983	intron_variant	2e-08	7.69897	Illumina [NR] (imputed)	schizophrenia	http://purl.obolibrary.org/obo/MONDO_0005090	GCST90503211	Genome-wide genotyping array
39753749	Dang X	Nat Hum Behav	www.ncbi.nlm.nih.gov/pubmed/39753749	Gene-level analysis reveals the genetic aetiology and therapeutic targets of schizophrenia.	Schizophrenia	29,519 East Asian ancestry cases, 44,392 East Asian ancestry controls	NA	7q33	7	137384089	DGKI	rs13234894-?	rs13234894	13234894	3_prime_UTR_variant	1e-08	8	Illumina [NR] (imputed)	schizophrenia	http://purl.obolibrary.org/obo/MONDO_0005090	GCST90503211	Genome-wide genotyping array
39753749	Dang X	Nat Hum Behav	www.ncbi.nlm.nih.gov/pubmed/39753749	Gene-level analysis reveals the genetic aetiology and therapeutic targets of schizophrenia.	Schizophrenia	29,519 East Asian ancestry cases, 44,392 East Asian ancestry controls	NA	8p11.23	8	38205728	BAG4	rs11779210-?	rs11779210	11779210	intron_variant	1e-10	10	Illumina [NR] (imputed)	schizophrenia	http://purl.obolibrary.org/obo/MONDO_0005090	GCST90503211	Genome-wide genotyping array
39753749	Dang X	Nat Hum Behav	www.ncbi.nlm.nih.gov/pubmed/39753749	Gene-level analysis reveals the genetic aetiology and therapeutic targets of schizophrenia.	Schizophrenia	29,519 East Asian ancestry cases, 44,392 East Asian ancestry controls	NA	10q21.3	10	63103352	EGR2 - RNU6-543P	rs78728587-?	rs78728587	78728587	intergenic_variant	3e-08	7.52288	Illumina [NR] (imputed)	schizophrenia	http://purl.obolibrary.org/obo/MONDO_0005090	GCST90503211	Genome-wide genotyping array
39753749	Dang X	Nat Hum Behav	www.ncbi.nlm.nih.gov/pubmed/39753749	Gene-level analysis reveals the genetic aetiology and therapeutic targets of schizophrenia.	Schizophrenia	29,519 East Asian ancestry cases, 44,392 East Asian ancestry controls	NA	10q24.32	10	102659708	TRIM8	rs10883760-?	rs10883760	10883760	3_prime_UTR_variant	9e-16	15.0458	Illumina [NR] (imputed)	schizophrenia	http://purl.obolibrary.org/obo/MONDO_0005090	GCST90503211	Genome-wide genotyping array
39753749	Dang X	Nat Hum Behav	www.ncbi.nlm.nih.gov/pubmed/39753749	Gene-level analysis reveals the genetic aetiology and therapeutic targets of schizophrenia.	Schizophrenia	29,519 East Asian ancestry cases, 44,392 East Asian ancestry controls	NA	11p11.2	11	46707565	ZNF408 - F2	rs61884301-?	rs61884301	61884301	intergenic_variant	4e-09	8.39794	Illumina [NR] (imputed)	schizophrenia	http://purl.obolibrary.org/obo/MONDO_0005090	GCST90503211	Genome-wide genotyping array
39753749	Dang X	Nat Hum Behav	www.ncbi.nlm.nih.gov/pubmed/39753749	Gene-level analysis reveals the genetic aetiology and therapeutic targets of schizophrenia.	Schizophrenia	29,519 East Asian ancestry cases, 44,392 East Asian ancestry controls	NA	12q23.3	12	108215857	WSCD2	rs10861879-?	rs10861879	10861879	intron_variant	9e-10	9.04576	Illumina [NR] (imputed)	schizophrenia	http://purl.obolibrary.org/obo/MONDO_0005090	GCST90503211	Genome-wide genotyping array
39753749	Dang X	Nat Hum Behav	www.ncbi.nlm.nih.gov/pubmed/39753749	Gene-level analysis reveals the genetic aetiology and therapeutic targets of schizophrenia.	Schizophrenia	29,519 East Asian ancestry cases, 44,392 East Asian ancestry controls	NA	12q24.31	12	123159496	MPHOSPH9	rs61041384-?	rs61041384	61041384	intron_variant	1e-12	12	Illumina [NR] (imputed)	schizophrenia	http://purl.obolibrary.org/obo/MONDO_0005090	GCST90503211	Genome-wide genotyping array
39753749	Dang X	Nat Hum Behav	www.ncbi.nlm.nih.gov/pubmed/39753749	Gene-level analysis reveals the genetic aetiology and therapeutic targets of schizophrenia.	Schizophrenia	29,519 East Asian ancestry cases, 44,392 East Asian ancestry controls	NA	13q13.1	13	32189620	FRY	rs9567393-?	rs9567393	9567393	intron_variant	1e-08	8	Illumina [NR] (imputed)	schizophrenia	http://purl.obolibrary.org/obo/MONDO_0005090	GCST90503211	Genome-wide genotyping array
39753749	Dang X	Nat Hum Behav	www.ncbi.nlm.nih.gov/pubmed/39753749	Gene-level analysis reveals the genetic aetiology and therapeutic targets of schizophrenia.	Schizophrenia	29,519 East Asian ancestry cases, 44,392 East Asian ancestry controls	NA	18q23	18	79934168	SLC66A2	rs2277725-?	rs2277725	2277725	intron_variant	3e-13	12.5229	Illumina [NR] (imputed)	schizophrenia	http://purl.obolibrary.org/obo/MONDO_0005090	GCST90503211	Genome-wide genotyping array
39753749	Dang X	Nat Hum Behav	www.ncbi.nlm.nih.gov/pubmed/39753749	Gene-level analysis reveals the genetic aetiology and therapeutic targets of schizophrenia.	Schizophrenia	29,519 East Asian ancestry cases, 44,392 East Asian ancestry controls	NA	19p13.2	19	7866356	EVI5L - PRR36	rs2019092-?	rs2019092	2019092	intergenic_variant	3e-08	7.52288	Illumina [NR] (imputed)	schizophrenia	http://purl.obolibrary.org/obo/MONDO_0005090	GCST90503211	Genome-wide genotyping array
31268507	Periyasamy S	JAMA Psychiatry	www.ncbi.nlm.nih.gov/pubmed/31268507	Association of Schizophrenia Risk With Disordered Niacin Metabolism in an Indian Genome-wide Association Study.	Schizophrenia	816 Indian ancestry cases, 900 Indian ancestry controls, 505 Indian ancestry cases and 871 Indian ancestry controls from 405 families, up to 36,989 European and unknown ancestry cases, up to 113,075 European and unknown ancestry controls	NA	15q26.1	15	90883330	FURIN	rs4702-?	rs4702	4702	3_prime_UTR_variant	2e-11	10.699	Illumina [up to 5582932] (imputed)	schizophrenia	http://purl.obolibrary.org/obo/MONDO_0005090	GCST008459	Genome-wide genotyping array
31268507	Periyasamy S	JAMA Psychiatry	www.ncbi.nlm.nih.gov/pubmed/31268507	Association of Schizophrenia Risk With Disordered Niacin Metabolism in an Indian Genome-wide Association Study.	Schizophrenia	816 Indian ancestry cases, 900 Indian ancestry controls, 505 Indian ancestry cases and 871 Indian ancestry controls from 405 families, up to 36,989 European and unknown ancestry cases, up to 113,075 European and unknown ancestry controls	NA	1p34.2	1	43634413	PTPRF - KDM4A	rs11210892-?	rs11210892	11210892	intergenic_variant	2e-11	10.699	Illumina [up to 5582932] (imputed)	schizophrenia	http://purl.obolibrary.org/obo/MONDO_0005090	GCST008459	Genome-wide genotyping array
31268507	Periyasamy S	JAMA Psychiatry	www.ncbi.nlm.nih.gov/pubmed/31268507	Association of Schizophrenia Risk With Disordered Niacin Metabolism in an Indian Genome-wide Association Study.	Schizophrenia	816 Indian ancestry cases, 900 Indian ancestry controls, 505 Indian ancestry cases and 871 Indian ancestry controls from 405 families, up to 36,989 European and unknown ancestry cases, up to 113,075 European and unknown ancestry controls	NA	22q13.1	22	39610981	CACNA1I	rs926231-?	rs926231	926231	intron_variant	2e-11	10.699	Illumina [up to 5582932] (imputed)	schizophrenia	http://purl.obolibrary.org/obo/MONDO_0005090	GCST008459	Genome-wide genotyping array
31268507	Periyasamy S	JAMA Psychiatry	www.ncbi.nlm.nih.gov/pubmed/31268507	Association of Schizophrenia Risk With Disordered Niacin Metabolism in an Indian Genome-wide Association Study.	Schizophrenia	816 Indian ancestry cases, 900 Indian ancestry controls, 505 Indian ancestry cases and 871 Indian ancestry controls from 405 families, up to 36,989 European and unknown ancestry cases, up to 113,075 European and unknown ancestry controls	NA	2q32.1	2	184736693	ZNF804A	rs11693094-?	rs11693094	11693094	intron_variant	3e-11	10.5229	Illumina [up to 5582932] (imputed)	schizophrenia	http://purl.obolibrary.org/obo/MONDO_0005090	GCST008459	Genome-wide genotyping array
31268507	Periyasamy S	JAMA Psychiatry	www.ncbi.nlm.nih.gov/pubmed/31268507	Association of Schizophrenia Risk With Disordered Niacin Metabolism in an Indian Genome-wide Association Study.	Schizophrenia	816 Indian ancestry cases, 900 Indian ancestry controls, 505 Indian ancestry cases and 871 Indian ancestry controls from 405 families, up to 36,989 European and unknown ancestry cases, up to 113,075 European and unknown ancestry controls	NA	1p21.3	1	98036428	MIR137HG	rs1702294-?	rs1702294	1702294	intron_variant	1e-17	17	Illumina [up to 5582932] (imputed)	schizophrenia	http://purl.obolibrary.org/obo/MONDO_0005090	GCST008459	Genome-wide genotyping array
31268507	Periyasamy S	JAMA Psychiatry	www.ncbi.nlm.nih.gov/pubmed/31268507	Association of Schizophrenia Risk With Disordered Niacin Metabolism in an Indian Genome-wide Association Study.	Schizophrenia	816 Indian ancestry cases, 900 Indian ancestry controls, 505 Indian ancestry cases and 871 Indian ancestry controls from 405 families, up to 36,989 European and unknown ancestry cases, up to 113,075 European and unknown ancestry controls	NA	3p26.3	3	2506102	CNTN4	rs17194490-?	rs17194490	17194490	intron_variant	5e-11	10.301	Illumina [up to 5582932] (imputed)	schizophrenia	http://purl.obolibrary.org/obo/MONDO_0005090	GCST008459	Genome-wide genotyping array
31268507	Periyasamy S	JAMA Psychiatry	www.ncbi.nlm.nih.gov/pubmed/31268507	Association of Schizophrenia Risk With Disordered Niacin Metabolism in an Indian Genome-wide Association Study.	Schizophrenia	816 Indian ancestry cases, 900 Indian ancestry controls, 505 Indian ancestry cases and 871 Indian ancestry controls from 405 families, up to 36,989 European and unknown ancestry cases, up to 113,075 European and unknown ancestry controls	NA	7p22.3	7	1990232	MAD1L1	rs58120505-?	rs58120505	58120505	intron_variant	8e-14	13.0969	Illumina [up to 5582932] (imputed)	schizophrenia	http://purl.obolibrary.org/obo/MONDO_0005090	GCST008459	Genome-wide genotyping array
31268507	Periyasamy S	JAMA Psychiatry	www.ncbi.nlm.nih.gov/pubmed/31268507	Association of Schizophrenia Risk With Disordered Niacin Metabolism in an Indian Genome-wide Association Study.	Schizophrenia	816 Indian ancestry cases, 900 Indian ancestry controls, 505 Indian ancestry cases and 871 Indian ancestry controls from 405 families, up to 36,989 European and unknown ancestry cases, up to 113,075 European and unknown ancestry controls	NA	8q23.2	8	110475239	RPSAP48 - NDUFB9P3	rs4642619-?	rs4642619	4642619	intergenic_variant	8e-11	10.0969	Illumina [up to 5582932] (imputed)	schizophrenia	http://purl.obolibrary.org/obo/MONDO_0005090	GCST008459	Genome-wide genotyping array
31268507	Periyasamy S	JAMA Psychiatry	www.ncbi.nlm.nih.gov/pubmed/31268507	Association of Schizophrenia Risk With Disordered Niacin Metabolism in an Indian Genome-wide Association Study.	Schizophrenia	816 Indian ancestry cases, 900 Indian ancestry controls, 505 Indian ancestry cases and 871 Indian ancestry controls from 405 families, up to 36,989 European and unknown ancestry cases, up to 113,075 European and unknown ancestry controls	NA	14q32.33	14	103580497	KLC1, COA8	rs12887734-?	rs12887734	12887734	intron_variant	2e-13	12.699	Illumina [up to 5582932] (imputed)	schizophrenia	http://purl.obolibrary.org/obo/MONDO_0005090	GCST008459	Genome-wide genotyping array
31268507	Periyasamy S	JAMA Psychiatry	www.ncbi.nlm.nih.gov/pubmed/31268507	Association of Schizophrenia Risk With Disordered Niacin Metabolism in an Indian Genome-wide Association Study.	Schizophrenia	816 Indian ancestry cases, 900 Indian ancestry controls, 505 Indian ancestry cases and 871 Indian ancestry controls from 405 families, up to 36,989 European and unknown ancestry cases, up to 113,075 European and unknown ancestry controls	NA	3p22.2	3	36817092	HSPD1P6 - LINC02033	rs75968099-?	rs75968099	75968099	intergenic_variant	2e-13	12.699	Illumina [up to 5582932] (imputed)	schizophrenia	http://purl.obolibrary.org/obo/MONDO_0005090	GCST008459	Genome-wide genotyping array
31268507	Periyasamy S	JAMA Psychiatry	www.ncbi.nlm.nih.gov/pubmed/31268507	Association of Schizophrenia Risk With Disordered Niacin Metabolism in an Indian Genome-wide Association Study.	Schizophrenia	816 Indian ancestry cases, 900 Indian ancestry controls, 505 Indian ancestry cases and 871 Indian ancestry controls from 405 families, up to 36,989 European and unknown ancestry cases, up to 113,075 European and unknown ancestry controls	NA	22q13.2	22	41191552	EP300-AS1	rs9607782-?	rs9607782	9607782	intron_variant	4e-13	12.3979	Illumina [up to 5582932] (imputed)	schizophrenia	http://purl.obolibrary.org/obo/MONDO_0005090	GCST008459	Genome-wide genotyping array
31268507	Periyasamy S	JAMA Psychiatry	www.ncbi.nlm.nih.gov/pubmed/31268507	Association of Schizophrenia Risk With Disordered Niacin Metabolism in an Indian Genome-wide Association Study.	Schizophrenia	816 Indian ancestry cases, 900 Indian ancestry controls, 505 Indian ancestry cases and 871 Indian ancestry controls from 405 families, up to 36,989 European and unknown ancestry cases, up to 113,075 European and unknown ancestry controls	NA	11q24.3	11	130849166	LINC02551	rs10750450-?	rs10750450	10750450	intron_variant	7e-13	12.1549	Illumina [up to 5582932] (imputed)	schizophrenia	http://purl.obolibrary.org/obo/MONDO_0005090	GCST008459	Genome-wide genotyping array
31268507	Periyasamy S	JAMA Psychiatry	www.ncbi.nlm.nih.gov/pubmed/31268507	Association of Schizophrenia Risk With Disordered Niacin Metabolism in an Indian Genome-wide Association Study.	Schizophrenia	816 Indian ancestry cases, 900 Indian ancestry controls, 505 Indian ancestry cases and 871 Indian ancestry controls from 405 families, up to 36,989 European and unknown ancestry cases, up to 113,075 European and unknown ancestry controls	NA	8q24.3	8	142231572	TSNARE1	rs4129585-?	rs4129585	4129585	intron_variant	7e-13	12.1549	Illumina [up to 5582932] (imputed)	schizophrenia	http://purl.obolibrary.org/obo/MONDO_0005090	GCST008459	Genome-wide genotyping array
31268507	Periyasamy S	JAMA Psychiatry	www.ncbi.nlm.nih.gov/pubmed/31268507	Association of Schizophrenia Risk With Disordered Niacin Metabolism in an Indian Genome-wide Association Study.	Schizophrenia	816 Indian ancestry cases, 900 Indian ancestry controls, 505 Indian ancestry cases and 871 Indian ancestry controls from 405 families, up to 36,989 European and unknown ancestry cases, up to 113,075 European and unknown ancestry controls	NA	16p11.2	16	29928556	KCTD13-DT	rs12691307-?	rs12691307	12691307	non_coding_transcript_exon_variant	4e-10	9.39794	Illumina [up to 5582932] (imputed)	schizophrenia	http://purl.obolibrary.org/obo/MONDO_0005090	GCST008459	Genome-wide genotyping array
31268507	Periyasamy S	JAMA Psychiatry	www.ncbi.nlm.nih.gov/pubmed/31268507	Association of Schizophrenia Risk With Disordered Niacin Metabolism in an Indian Genome-wide Association Study.	Schizophrenia	816 Indian ancestry cases, 900 Indian ancestry controls, 505 Indian ancestry cases and 871 Indian ancestry controls from 405 families, up to 36,989 European and unknown ancestry cases, up to 113,075 European and unknown ancestry controls	NA	16p13.12	16	13656002	TMF1P1 - ERCC4	rs7405404-?	rs7405404	7405404	intron_variant	5e-10	9.30103	Illumina [up to 5582932] (imputed)	schizophrenia	http://purl.obolibrary.org/obo/MONDO_0005090	GCST008459	Genome-wide genotyping array
31268507	Periyasamy S	JAMA Psychiatry	www.ncbi.nlm.nih.gov/pubmed/31268507	Association of Schizophrenia Risk With Disordered Niacin Metabolism in an Indian Genome-wide Association Study.	Schizophrenia	816 Indian ancestry cases, 900 Indian ancestry controls, 505 Indian ancestry cases and 871 Indian ancestry controls from 405 families, up to 36,989 European and unknown ancestry cases, up to 113,075 European and unknown ancestry controls	NA	15q22.2	15	61564064	RORA - LINC02349	rs35225048-?	rs35225048	35225048	intron_variant	7e-10	9.1549	Illumina [up to 5582932] (imputed)	schizophrenia	http://purl.obolibrary.org/obo/MONDO_0005090	GCST008459	Genome-wide genotyping array
31268507	Periyasamy S	JAMA Psychiatry	www.ncbi.nlm.nih.gov/pubmed/31268507	Association of Schizophrenia Risk With Disordered Niacin Metabolism in an Indian Genome-wide Association Study.	Schizophrenia	816 Indian ancestry cases, 900 Indian ancestry controls, 505 Indian ancestry cases and 871 Indian ancestry controls from 405 families, up to 36,989 European and unknown ancestry cases, up to 113,075 European and unknown ancestry controls	NA	1p31.1	1	73302683	RN7SKP19 - LINC01360	rs12129573-?	rs12129573	12129573	intron_variant	7e-10	9.1549	Illumina [up to 5582932] (imputed)	schizophrenia	http://purl.obolibrary.org/obo/MONDO_0005090	GCST008459	Genome-wide genotyping array
31268507	Periyasamy S	JAMA Psychiatry	www.ncbi.nlm.nih.gov/pubmed/31268507	Association of Schizophrenia Risk With Disordered Niacin Metabolism in an Indian Genome-wide Association Study.	Schizophrenia	816 Indian ancestry cases, 900 Indian ancestry controls, 505 Indian ancestry cases and 871 Indian ancestry controls from 405 families, up to 36,989 European and unknown ancestry cases, up to 113,075 European and unknown ancestry controls	NA	2p16.1	2	57760458	EIF2S2P7 - ACTG1P22	rs11682175-?	rs11682175	11682175	intron_variant	4e-12	11.3979	Illumina [up to 5582932] (imputed)	schizophrenia	http://purl.obolibrary.org/obo/MONDO_0005090	GCST008459	Genome-wide genotyping array
31268507	Periyasamy S	JAMA Psychiatry	www.ncbi.nlm.nih.gov/pubmed/31268507	Association of Schizophrenia Risk With Disordered Niacin Metabolism in an Indian Genome-wide Association Study.	Schizophrenia	816 Indian ancestry cases, 900 Indian ancestry controls, 505 Indian ancestry cases and 871 Indian ancestry controls from 405 families, up to 36,989 European and unknown ancestry cases, up to 113,075 European and unknown ancestry controls	NA	19p13.11	19	19367213	MAU2 - GATAD2A	rs2905426-?	rs2905426	2905426	intron_variant	9e-10	9.04576	Illumina [up to 5582932] (imputed)	schizophrenia	http://purl.obolibrary.org/obo/MONDO_0005090	GCST008459	Genome-wide genotyping array
31268507	Periyasamy S	JAMA Psychiatry	www.ncbi.nlm.nih.gov/pubmed/31268507	Association of Schizophrenia Risk With Disordered Niacin Metabolism in an Indian Genome-wide Association Study.	Schizophrenia	816 Indian ancestry cases, 900 Indian ancestry controls, 505 Indian ancestry cases and 871 Indian ancestry controls from 405 families, up to 36,989 European and unknown ancestry cases, up to 113,075 European and unknown ancestry controls	NA	2q37.1	2	232878399	SNORC	rs778371-?	rs778371	778371	3_prime_UTR_variant	5e-12	11.301	Illumina [up to 5582932] (imputed)	schizophrenia	http://purl.obolibrary.org/obo/MONDO_0005090	GCST008459	Genome-wide genotyping array
31268507	Periyasamy S	JAMA Psychiatry	www.ncbi.nlm.nih.gov/pubmed/31268507	Association of Schizophrenia Risk With Disordered Niacin Metabolism in an Indian Genome-wide Association Study.	Schizophrenia	816 Indian ancestry cases, 900 Indian ancestry controls, 505 Indian ancestry cases and 871 Indian ancestry controls from 405 families, up to 36,989 European and unknown ancestry cases, up to 113,075 European and unknown ancestry controls	NA	1p35.2	1	29961104	LINC01756 - LINC01648	rs1498232-?	rs1498232	1498232	intergenic_variant	1e-09	9	Illumina [up to 5582932] (imputed)	schizophrenia	http://purl.obolibrary.org/obo/MONDO_0005090	GCST008459	Genome-wide genotyping array
31268507	Periyasamy S	JAMA Psychiatry	www.ncbi.nlm.nih.gov/pubmed/31268507	Association of Schizophrenia Risk With Disordered Niacin Metabolism in an Indian Genome-wide Association Study.	Schizophrenia	816 Indian ancestry cases, 900 Indian ancestry controls, 505 Indian ancestry cases and 871 Indian ancestry controls from 405 families, up to 36,989 European and unknown ancestry cases, up to 113,075 European and unknown ancestry controls	NA	20q11.23	20	38824551	PPP1R16B	rs6065094-?	rs6065094	6065094	intron_variant	5e-12	11.301	Illumina [up to 5582932] (imputed)	schizophrenia	http://purl.obolibrary.org/obo/MONDO_0005090	GCST008459	Genome-wide genotyping array
31268507	Periyasamy S	JAMA Psychiatry	www.ncbi.nlm.nih.gov/pubmed/31268507	Association of Schizophrenia Risk With Disordered Niacin Metabolism in an Indian Genome-wide Association Study.	Schizophrenia	816 Indian ancestry cases, 900 Indian ancestry controls, 505 Indian ancestry cases and 871 Indian ancestry controls from 405 families, up to 36,989 European and unknown ancestry cases, up to 113,075 European and unknown ancestry controls	NA	7q22.3	7	105288617	SRPK2	rs6466055-?	rs6466055	6466055	intron_variant	1e-09	9	Illumina [up to 5582932] (imputed)	schizophrenia	http://purl.obolibrary.org/obo/MONDO_0005090	GCST008459	Genome-wide genotyping array
31268507	Periyasamy S	JAMA Psychiatry	www.ncbi.nlm.nih.gov/pubmed/31268507	Association of Schizophrenia Risk With Disordered Niacin Metabolism in an Indian Genome-wide Association Study.	Schizophrenia	816 Indian ancestry cases, 900 Indian ancestry controls, 505 Indian ancestry cases and 871 Indian ancestry controls from 405 families, up to 36,989 European and unknown ancestry cases, up to 113,075 European and unknown ancestry controls	NA	7q21.12	7	86798310	GRM3, GRM3-AS1	rs12704290-?	rs12704290	12704290	intron_variant	2e-11	10.699	Illumina [up to 5582932] (imputed)	schizophrenia	http://purl.obolibrary.org/obo/MONDO_0005090	GCST008459	Genome-wide genotyping array
31268507	Periyasamy S	JAMA Psychiatry	www.ncbi.nlm.nih.gov/pubmed/31268507	Association of Schizophrenia Risk With Disordered Niacin Metabolism in an Indian Genome-wide Association Study.	Schizophrenia	816 Indian ancestry cases, 900 Indian ancestry controls, 505 Indian ancestry cases and 871 Indian ancestry controls from 405 families, up to 36,989 European and unknown ancestry cases, up to 113,075 European and unknown ancestry controls	NA	22q13.2	22	42207808	TCF20	rs6002655-?	rs6002655	6002655	intron_variant	2e-09	8.69897	Illumina [up to 5582932] (imputed)	schizophrenia	http://purl.obolibrary.org/obo/MONDO_0005090	GCST008459	Genome-wide genotyping array
31268507	Periyasamy S	JAMA Psychiatry	www.ncbi.nlm.nih.gov/pubmed/31268507	Association of Schizophrenia Risk With Disordered Niacin Metabolism in an Indian Genome-wide Association Study.	Schizophrenia	816 Indian ancestry cases, 900 Indian ancestry controls, 505 Indian ancestry cases and 871 Indian ancestry controls from 405 families, up to 36,989 European and unknown ancestry cases, up to 113,075 European and unknown ancestry controls	NA	2q33.1	2	197472796	COQ10B	rs2565164-?	rs2565164	2565164	intron_variant	2e-11	10.699	Illumina [up to 5582932] (imputed)	schizophrenia	http://purl.obolibrary.org/obo/MONDO_0005090	GCST008459	Genome-wide genotyping array
31268507	Periyasamy S	JAMA Psychiatry	www.ncbi.nlm.nih.gov/pubmed/31268507	Association of Schizophrenia Risk With Disordered Niacin Metabolism in an Indian Genome-wide Association Study.	Schizophrenia	816 Indian ancestry cases, 900 Indian ancestry controls, 505 Indian ancestry cases and 871 Indian ancestry controls from 405 families, up to 36,989 European and unknown ancestry cases, up to 113,075 European and unknown ancestry controls	NA	5q31.3	5	140767314	VTRNA1-3 - PCDHA1	rs13168670-?	rs13168670	13168670	intergenic_variant	6e-08	7.22185	Illumina [up to 5582932] (imputed)	schizophrenia	http://purl.obolibrary.org/obo/MONDO_0005090	GCST008459	Genome-wide genotyping array
31268507	Periyasamy S	JAMA Psychiatry	www.ncbi.nlm.nih.gov/pubmed/31268507	Association of Schizophrenia Risk With Disordered Niacin Metabolism in an Indian Genome-wide Association Study.	Schizophrenia	816 Indian ancestry cases, 900 Indian ancestry controls, 505 Indian ancestry cases and 871 Indian ancestry controls from 405 families, up to 36,989 European and unknown ancestry cases, up to 113,075 European and unknown ancestry controls	NA	5p12	5	45300933	HCN1	rs9292918-?	rs9292918	9292918	intron_variant	6e-08	7.22185	Illumina [up to 5582932] (imputed)	schizophrenia	http://purl.obolibrary.org/obo/MONDO_0005090	GCST008459	Genome-wide genotyping array
31268507	Periyasamy S	JAMA Psychiatry	www.ncbi.nlm.nih.gov/pubmed/31268507	Association of Schizophrenia Risk With Disordered Niacin Metabolism in an Indian Genome-wide Association Study.	Schizophrenia	816 Indian ancestry cases, 900 Indian ancestry controls, 505 Indian ancestry cases and 871 Indian ancestry controls from 405 families, up to 36,989 European and unknown ancestry cases, up to 113,075 European and unknown ancestry controls	NA	15q23	15	70294278	RNU6-745P - LINC02205	rs1355585-?	rs1355585	1355585	intron_variant	7e-08	7.1549	Illumina [up to 5582932] (imputed)	schizophrenia	http://purl.obolibrary.org/obo/MONDO_0005090	GCST008459	Genome-wide genotyping array
31268507	Periyasamy S	JAMA Psychiatry	www.ncbi.nlm.nih.gov/pubmed/31268507	Association of Schizophrenia Risk With Disordered Niacin Metabolism in an Indian Genome-wide Association Study.	Schizophrenia	816 Indian ancestry cases, 900 Indian ancestry controls, 505 Indian ancestry cases and 871 Indian ancestry controls from 405 families, up to 36,989 European and unknown ancestry cases, up to 113,075 European and unknown ancestry controls	NA	16q22.1	16	68218176	NFATC3	rs9928653-?	rs9928653	9928653	intron_variant	7e-08	7.1549	Illumina [up to 5582932] (imputed)	schizophrenia	http://purl.obolibrary.org/obo/MONDO_0005090	GCST008459	Genome-wide genotyping array
31268507	Periyasamy S	JAMA Psychiatry	www.ncbi.nlm.nih.gov/pubmed/31268507	Association of Schizophrenia Risk With Disordered Niacin Metabolism in an Indian Genome-wide Association Study.	Schizophrenia	816 Indian ancestry cases, 900 Indian ancestry controls, 505 Indian ancestry cases and 871 Indian ancestry controls from 405 families, up to 36,989 European and unknown ancestry cases, up to 113,075 European and unknown ancestry controls	NA	1q32.2	1	207803738	MIR29B2CHG	rs7523273-?	rs7523273	7523273	intron_variant	7e-08	7.1549	Illumina [up to 5582932] (imputed)	schizophrenia	http://purl.obolibrary.org/obo/MONDO_0005090	GCST008459	Genome-wide genotyping array
31268507	Periyasamy S	JAMA Psychiatry	www.ncbi.nlm.nih.gov/pubmed/31268507	Association of Schizophrenia Risk With Disordered Niacin Metabolism in an Indian Genome-wide Association Study.	Schizophrenia	816 Indian ancestry cases, 900 Indian ancestry controls, 505 Indian ancestry cases and 871 Indian ancestry controls from 405 families, up to 36,989 European and unknown ancestry cases, up to 113,075 European and unknown ancestry controls	NA	3p14.1	3	63889058	ATXN7	rs704364-?	rs704364	704364	intron_variant	7e-08	7.1549	Illumina [up to 5582932] (imputed)	schizophrenia	http://purl.obolibrary.org/obo/MONDO_0005090	GCST008459	Genome-wide genotyping array
31268507	Periyasamy S	JAMA Psychiatry	www.ncbi.nlm.nih.gov/pubmed/31268507	Association of Schizophrenia Risk With Disordered Niacin Metabolism in an Indian Genome-wide Association Study.	Schizophrenia	816 Indian ancestry cases, 900 Indian ancestry controls, 505 Indian ancestry cases and 871 Indian ancestry controls from 405 families, up to 36,989 European and unknown ancestry cases, up to 113,075 European and unknown ancestry controls	NA	11q12.1	11	57742822	SELENOH, TMX2	rs9420-?	rs9420	9420	intron_variant	7e-08	7.1549	Illumina [up to 5582932] (imputed)	schizophrenia	http://purl.obolibrary.org/obo/MONDO_0005090	GCST008459	Genome-wide genotyping array
31268507	Periyasamy S	JAMA Psychiatry	www.ncbi.nlm.nih.gov/pubmed/31268507	Association of Schizophrenia Risk With Disordered Niacin Metabolism in an Indian Genome-wide Association Study.	Schizophrenia	816 Indian ancestry cases, 900 Indian ancestry controls, 505 Indian ancestry cases and 871 Indian ancestry controls from 405 families, up to 36,989 European and unknown ancestry cases, up to 113,075 European and unknown ancestry controls	NA	8p21.1	8	27567179	GULOP	rs59724122-?	rs59724122	59724122	intron_variant	8e-08	7.09691	Illumina [up to 5582932] (imputed)	schizophrenia	http://purl.obolibrary.org/obo/MONDO_0005090	GCST008459	Genome-wide genotyping array
31268507	Periyasamy S	JAMA Psychiatry	www.ncbi.nlm.nih.gov/pubmed/31268507	Association of Schizophrenia Risk With Disordered Niacin Metabolism in an Indian Genome-wide Association Study.	Schizophrenia	816 Indian ancestry cases, 900 Indian ancestry controls, 505 Indian ancestry cases and 871 Indian ancestry controls from 405 families, up to 36,989 European and unknown ancestry cases, up to 113,075 European and unknown ancestry controls	NA	8p23.2	8	4326648	CSMD1	rs10046758-?	rs10046758	10046758	non_coding_transcript_exon_variant	9e-08	7.04576	Illumina [up to 5582932] (imputed)	schizophrenia	http://purl.obolibrary.org/obo/MONDO_0005090	GCST008459	Genome-wide genotyping array
31268507	Periyasamy S	JAMA Psychiatry	www.ncbi.nlm.nih.gov/pubmed/31268507	Association of Schizophrenia Risk With Disordered Niacin Metabolism in an Indian Genome-wide Association Study.	Schizophrenia	816 Indian ancestry cases, 900 Indian ancestry controls, 505 Indian ancestry cases and 871 Indian ancestry controls from 405 families, up to 36,989 European and unknown ancestry cases, up to 113,075 European and unknown ancestry controls	NA	7q33	7	137390098	DGKI	rs3735025-?	rs3735025	3735025	3_prime_UTR_variant	1e-08	8	Illumina [up to 5582932] (imputed)	schizophrenia	http://purl.obolibrary.org/obo/MONDO_0005090	GCST008459	Genome-wide genotyping array
31268507	Periyasamy S	JAMA Psychiatry	www.ncbi.nlm.nih.gov/pubmed/31268507	Association of Schizophrenia Risk With Disordered Niacin Metabolism in an Indian Genome-wide Association Study.	Schizophrenia	816 Indian ancestry cases, 900 Indian ancestry controls, 505 Indian ancestry cases and 871 Indian ancestry controls from 405 families, up to 36,989 European and unknown ancestry cases, up to 113,075 European and unknown ancestry controls	NA	20q13.13	20	49514091	PTGIS	rs6019879-?	rs6019879	6019879	intron_variant	1e-07	7	Illumina [up to 5582932] (imputed)	schizophrenia	http://purl.obolibrary.org/obo/MONDO_0005090	GCST008459	Genome-wide genotyping array
31268507	Periyasamy S	JAMA Psychiatry	www.ncbi.nlm.nih.gov/pubmed/31268507	Association of Schizophrenia Risk With Disordered Niacin Metabolism in an Indian Genome-wide Association Study.	Schizophrenia	816 Indian ancestry cases, 900 Indian ancestry controls, 505 Indian ancestry cases and 871 Indian ancestry controls from 405 families, up to 36,989 European and unknown ancestry cases, up to 113,075 European and unknown ancestry controls	NA	11q22.3	11	109685112	LINC02715	rs3858402-?	rs3858402	3858402	intron_variant	1e-07	7	Illumina [up to 5582932] (imputed)	schizophrenia	http://purl.obolibrary.org/obo/MONDO_0005090	GCST008459	Genome-wide genotyping array
31268507	Periyasamy S	JAMA Psychiatry	www.ncbi.nlm.nih.gov/pubmed/31268507	Association of Schizophrenia Risk With Disordered Niacin Metabolism in an Indian Genome-wide Association Study.	Schizophrenia	816 Indian ancestry cases, 900 Indian ancestry controls, 505 Indian ancestry cases and 871 Indian ancestry controls from 405 families, up to 36,989 European and unknown ancestry cases, up to 113,075 European and unknown ancestry controls	NA	2q24.2	2	161989345	SLC4A10 - DPP4	rs2909457-?	rs2909457	2909457	intergenic_variant	1e-07	7	Illumina [up to 5582932] (imputed)	schizophrenia	http://purl.obolibrary.org/obo/MONDO_0005090	GCST008459	Genome-wide genotyping array
31268507	Periyasamy S	JAMA Psychiatry	www.ncbi.nlm.nih.gov/pubmed/31268507	Association of Schizophrenia Risk With Disordered Niacin Metabolism in an Indian Genome-wide Association Study.	Schizophrenia	816 Indian ancestry cases, 900 Indian ancestry controls, 505 Indian ancestry cases and 871 Indian ancestry controls from 405 families, up to 36,989 European and unknown ancestry cases, up to 113,075 European and unknown ancestry controls	NA	5q33.2	5	154305966	GALNT10	rs6864084-?	rs6864084	6864084	intron_variant	1e-07	7	Illumina [up to 5582932] (imputed)	schizophrenia	http://purl.obolibrary.org/obo/MONDO_0005090	GCST008459	Genome-wide genotyping array
31268507	Periyasamy S	JAMA Psychiatry	www.ncbi.nlm.nih.gov/pubmed/31268507	Association of Schizophrenia Risk With Disordered Niacin Metabolism in an Indian Genome-wide Association Study.	Schizophrenia	816 Indian ancestry cases, 900 Indian ancestry controls, 505 Indian ancestry cases and 871 Indian ancestry controls from 405 families, up to 36,989 European and unknown ancestry cases, up to 113,075 European and unknown ancestry controls	NA	5q21.3	5	109710509	MAN2A1	rs71575306-?	rs71575306	71575306	intron_variant	1e-07	7	Illumina [up to 5582932] (imputed)	schizophrenia	http://purl.obolibrary.org/obo/MONDO_0005090	GCST008459	Genome-wide genotyping array
31268507	Periyasamy S	JAMA Psychiatry	www.ncbi.nlm.nih.gov/pubmed/31268507	Association of Schizophrenia Risk With Disordered Niacin Metabolism in an Indian Genome-wide Association Study.	Schizophrenia	816 Indian ancestry cases, 900 Indian ancestry controls, 505 Indian ancestry cases and 871 Indian ancestry controls from 405 families, up to 36,989 European and unknown ancestry cases, up to 113,075 European and unknown ancestry controls	NA	6q13	6	72445999	RIMS1 - KCNQ5-DT	rs1339227-?	rs1339227	1339227	intron_variant	1e-07	7	Illumina [up to 5582932] (imputed)	schizophrenia	http://purl.obolibrary.org/obo/MONDO_0005090	GCST008459	Genome-wide genotyping array
31268507	Periyasamy S	JAMA Psychiatry	www.ncbi.nlm.nih.gov/pubmed/31268507	Association of Schizophrenia Risk With Disordered Niacin Metabolism in an Indian Genome-wide Association Study.	Schizophrenia	816 Indian ancestry cases, 900 Indian ancestry controls, 505 Indian ancestry cases and 871 Indian ancestry controls from 405 families, up to 36,989 European and unknown ancestry cases, up to 113,075 European and unknown ancestry controls	NA	1q25.2	1	177306870	BRINP2 - LINC01645	rs16851048-?	rs16851048	16851048	intergenic_variant	2e-07	6.69897	Illumina [up to 5582932] (imputed)	schizophrenia	http://purl.obolibrary.org/obo/MONDO_0005090	GCST008459	Genome-wide genotyping array
31268507	Periyasamy S	JAMA Psychiatry	www.ncbi.nlm.nih.gov/pubmed/31268507	Association of Schizophrenia Risk With Disordered Niacin Metabolism in an Indian Genome-wide Association Study.	Schizophrenia	816 Indian ancestry cases, 900 Indian ancestry controls, 505 Indian ancestry cases and 871 Indian ancestry controls from 405 families, up to 36,989 European and unknown ancestry cases, up to 113,075 European and unknown ancestry controls	NA	15q15.1	15	40274558	PAK6	rs56282503-?	rs56282503	56282503	intron_variant	3e-07	6.52288	Illumina [up to 5582932] (imputed)	schizophrenia	http://purl.obolibrary.org/obo/MONDO_0005090	GCST008459	Genome-wide genotyping array
31268507	Periyasamy S	JAMA Psychiatry	www.ncbi.nlm.nih.gov/pubmed/31268507	Association of Schizophrenia Risk With Disordered Niacin Metabolism in an Indian Genome-wide Association Study.	Schizophrenia	816 Indian ancestry cases, 900 Indian ancestry controls, 505 Indian ancestry cases and 871 Indian ancestry controls from 405 families, up to 36,989 European and unknown ancestry cases, up to 113,075 European and unknown ancestry controls	NA	14q12	14	29721110	PRKD1	rs2068012-?	rs2068012	2068012	intron_variant	3e-07	6.52288	Illumina [up to 5582932] (imputed)	schizophrenia	http://purl.obolibrary.org/obo/MONDO_0005090	GCST008459	Genome-wide genotyping array
31268507	Periyasamy S	JAMA Psychiatry	www.ncbi.nlm.nih.gov/pubmed/31268507	Association of Schizophrenia Risk With Disordered Niacin Metabolism in an Indian Genome-wide Association Study.	Schizophrenia	816 Indian ancestry cases, 900 Indian ancestry controls, 505 Indian ancestry cases and 871 Indian ancestry controls from 405 families, up to 36,989 European and unknown ancestry cases, up to 113,075 European and unknown ancestry controls	NA	19q13.33	19	49587942	NOSIP, PRRG2	rs56873913-?	rs56873913	56873913	intron_variant	4e-07	6.39794	Illumina [up to 5582932] (imputed)	schizophrenia	http://purl.obolibrary.org/obo/MONDO_0005090	GCST008459	Genome-wide genotyping array
31268507	Periyasamy S	JAMA Psychiatry	www.ncbi.nlm.nih.gov/pubmed/31268507	Association of Schizophrenia Risk With Disordered Niacin Metabolism in an Indian Genome-wide Association Study.	Schizophrenia	816 Indian ancestry cases, 900 Indian ancestry controls, 505 Indian ancestry cases and 871 Indian ancestry controls from 405 families, up to 36,989 European and unknown ancestry cases, up to 113,075 European and unknown ancestry controls	NA	7p15.3	7	24746263	GSDME	rs12154597-?	rs12154597	12154597	intron_variant	7e-07	6.1549	Illumina [up to 5582932] (imputed)	schizophrenia	http://purl.obolibrary.org/obo/MONDO_0005090	GCST008459	Genome-wide genotyping array
31268507	Periyasamy S	JAMA Psychiatry	www.ncbi.nlm.nih.gov/pubmed/31268507	Association of Schizophrenia Risk With Disordered Niacin Metabolism in an Indian Genome-wide Association Study.	Schizophrenia	816 Indian ancestry cases, 900 Indian ancestry controls, 505 Indian ancestry cases and 871 Indian ancestry controls from 405 families, up to 36,989 European and unknown ancestry cases, up to 113,075 European and unknown ancestry controls	NA	11q25	11	133947438	IGSF9B	rs502834-?	rs502834	502834	intron_variant	7e-07	6.1549	Illumina [up to 5582932] (imputed)	schizophrenia	http://purl.obolibrary.org/obo/MONDO_0005090	GCST008459	Genome-wide genotyping array
31268507	Periyasamy S	JAMA Psychiatry	www.ncbi.nlm.nih.gov/pubmed/31268507	Association of Schizophrenia Risk With Disordered Niacin Metabolism in an Indian Genome-wide Association Study.	Schizophrenia	816 Indian ancestry cases, 900 Indian ancestry controls, 505 Indian ancestry cases and 871 Indian ancestry controls from 405 families, up to 36,989 European and unknown ancestry cases, up to 113,075 European and unknown ancestry controls	NA	7q31.1	7	110434219	RPL3P8 - IMMP2L	rs9656169-?	rs9656169	9656169	intron_variant	8e-07	6.09691	Illumina [up to 5582932] (imputed)	schizophrenia	http://purl.obolibrary.org/obo/MONDO_0005090	GCST008459	Genome-wide genotyping array
31268507	Periyasamy S	JAMA Psychiatry	www.ncbi.nlm.nih.gov/pubmed/31268507	Association of Schizophrenia Risk With Disordered Niacin Metabolism in an Indian Genome-wide Association Study.	Schizophrenia	816 Indian ancestry cases, 900 Indian ancestry controls, 505 Indian ancestry cases and 871 Indian ancestry controls from 405 families, up to 36,989 European and unknown ancestry cases, up to 113,075 European and unknown ancestry controls	NA	Xq13.1	X	69158094	EFNB1 - PJA1	rs5936660-?	rs5936660	5936660	intergenic_variant	9e-07	6.04576	Illumina [up to 5582932] (imputed)	schizophrenia	http://purl.obolibrary.org/obo/MONDO_0005090	GCST008459	Genome-wide genotyping array
31268507	Periyasamy S	JAMA Psychiatry	www.ncbi.nlm.nih.gov/pubmed/31268507	Association of Schizophrenia Risk With Disordered Niacin Metabolism in an Indian Genome-wide Association Study.	Schizophrenia	816 Indian ancestry cases, 900 Indian ancestry controls, 505 Indian ancestry cases and 871 Indian ancestry controls from 405 families, up to 36,989 European and unknown ancestry cases, up to 113,075 European and unknown ancestry controls	NA	12q23.2	12	103211559	C12orf42-AS1 - C12orf42	rs10860965-?	rs10860965	10860965	intergenic_variant	5e-06	5.30103	Illumina [up to 5582932] (imputed)	schizophrenia	http://purl.obolibrary.org/obo/MONDO_0005090	GCST008459	Genome-wide genotyping array
31268507	Periyasamy S	JAMA Psychiatry	www.ncbi.nlm.nih.gov/pubmed/31268507	Association of Schizophrenia Risk With Disordered Niacin Metabolism in an Indian Genome-wide Association Study.	Schizophrenia	816 Indian ancestry cases, 900 Indian ancestry controls, 505 Indian ancestry cases and 871 Indian ancestry controls from 405 families, up to 36,989 European and unknown ancestry cases, up to 113,075 European and unknown ancestry controls	NA	5q31.2	5	138515503	ETF1	rs3849046-?	rs3849046	3849046	intron_variant	2e-09	8.69897	Illumina [up to 5582932] (imputed)	schizophrenia	http://purl.obolibrary.org/obo/MONDO_0005090	GCST008459	Genome-wide genotyping array
[truncated: 3,234 more rows]

## Sheet: Depression
PUBMEDID	FIRST AUTHOR	JOURNAL	LINK	STUDY	DISEASE/TRAIT	INITIAL SAMPLE SIZE	REPLICATION SAMPLE SIZE	REGION	CHR_ID	CHR_POS	MAPPED_GENE	STRONGEST SNP-RISK ALLELE	SNPS	SNP_ID_CURRENT	CONTEXT	P-VALUE	PVALUE_MLOG	PLATFORM [SNPS PASSING QC]	MAPPED_TRAIT	MAPPED_TRAIT_URI	STUDY ACCESSION	GENOTYPING TECHNOLOGY
[truncated: 1,072 more rows]
