# Supplementary material for: Identification of Shared Genetic Variants and Haplotypes Associated With Schizophrenia and Depression
Source: Brain Behav. 2026 Jun 14;16(6):e71554. doi: 10.1002/brb3.71554 (PMC13265835; doi:10.1002/brb3.71554)
Supplement: Supplementary file 2 — Supplementary Material: brb371554‐sup‐0002‐SuppMat.xlsx [file BRB3-16-e71554-s001.xlsx]

## Sheet: DEP-SCHI
Query SNP: rs589249 and variants with r2 >= 1
chr	pos (hg38)	LD	LD	variant	Ref	Alt	AFR	AMR	ASN	EUR	GERP	SiPhy	Promoter	Enhancer	DNAse	Proteins	Motifs	NHGRI/EBI	GRASP QTL	Selected eQTL	GENCODE	RefSeq	dbSNP
		(r²)	(D')				freq	freq	freq	freq	cons	cons	histone marks	histone marks		bound	changed	GWAS hits	hits	hits	genes	genes	func annot
1	36695662	1	1	rs761718	A	G	0.89	0.51	0.56	0.31				BRN			Zfp691				77kb 5' of RP4-614N24.1	100kb 3' of GRIK3
1	36696751	1	1	rs589249	A	G	0.89	0.51	0.58	0.31				BRN	BRN		Gfi1,Hoxa7	1 hit			76kb 5' of RP4-614N24.1	99kb 3' of GRIK3
1	36697531	1	1	rs514130	C	T	0.7	0.49	0.58	0.31				BRN			GR,PEBP,SRF				76kb 5' of RP4-614N24.1	98kb 3' of GRIK3
1	36697775	1	1	rs604149	A	C	0.86	0.5	0.58	0.31				BRN			Foxa,GR				75kb 5' of RP4-614N24.1	98kb 3' of GRIK3
1	36698277	1	1	rs2983118	A	G	0.86	0.5	0.58	0.31				BRN	LNG						75kb 5' of RP4-614N24.1	97kb 3' of GRIK3
Query SNP: rs10767735 and variants with r2 >= 1
chr	pos (hg38)	LD	LD	variant	Ref	Alt	AFR	AMR	ASN	EUR	GERP	SiPhy	Promoter	Enhancer	DNAse	Proteins	Motifs	NHGRI/EBI	GRASP QTL	Selected eQTL	GENCODE	RefSeq	dbSNP
		(r²)	(D')				freq	freq	freq	freq	cons	cons	histone marks	histone marks		bound	changed	GWAS hits	hits	hits	genes	genes	func annot
11	28621014	1	1	rs10767735	G	C	0.46	0.34	0.78	0.4							Foxa				58kb 5' of RP11-960D24.1	288kb 3' of METTL15
11	28621106	1	1	rs4636654	G	A	0.37	0.34	0.78	0.4				6 tissues			Gfi1				58kb 5' of RP11-960D24.1	288kb 3' of METTL15
Query SNP: rs75782365 and variants with r2 >= 1
chr	pos (hg38)	LD	LD	variant	Ref	Alt	AFR	AMR	ASN	EUR	GERP	SiPhy	Promoter	Enhancer	DNAse	Proteins	Motifs	NHGRI/EBI	GRASP QTL	Selected eQTL	GENCODE	RefSeq	dbSNP
		(r²)	(D')				freq	freq	freq	freq	cons	cons	histone marks	histone marks		bound	changed	GWAS hits	hits	hits	genes	genes	func annot
6	26408323	1	1	rs75782365	T	G	0.03	0.02	0	0.07				BLD, VAS	VAS		4 altered motifs			48 hits	BTN3A1	BTN3A1	intronic
6	26409662	1	1	rs41266839	G	C	0.01	0.02	0	0.07				4 tissues			4 altered motifs			47 hits	BTN3A1	BTN3A1	missense
